# Supplementary material for: Integrative analysis of metabolome and transcriptome reveals new insights into the formation and regulation of major components of G. leucocontextum and G. lucidum
Source: Microbiol Spectr. 2026 May 18;14(7):e01686-25. doi: 10.1128/spectrum.01686-25 (PMC13340093; doi:10.1128/spectrum.01686-25)
Supplement: File S1 — All metabolism from S1 to S5. [file spectrum.01686-25-s0001.xlsx]

## Sheet: Sheet1
All metabolism from S1 to S5, XZ: G. leucocontextum; LZ: G. lucidum
Index	Q1 (Da)	Q3 (Da)	Molecular weight (Da)	Formula	Ionization model	Compounds	Class I	Class II	CAS	Level	XZ2301-a	XZ2301-b	XZ2301-c	XZ2302-a	XZ2302-b	XZ2302-c	XZ2303-a	XZ2303-b	XZ2303-c	XZ2304-a	XZ2304-b	XZ2304-c	XZ2305-a	XZ2305-b	XZ2305-c	LZ2301-a	LZ2301-b	LZ2301-c	LZ2302-a	LZ2302-b	LZ2302-c	LZ2303-a	LZ2303-b	LZ2303-c	LZ2304-a	LZ2304-b	LZ2304-c	LZ2305-a	LZ2305-b	LZ2305-c	QC01	QC02	QC03	QC04	cpd_ID	kegg_map	LZ2301_vs_XZ2301_VIP	LZ2301_vs_XZ2301_P-value	LZ2301_vs_XZ2301_Fold_Change
pmp000441	471.35	453.34	470.34	C30H46O4	[M+H]+	3-Hydroxy-11-oxours-12-en-28-oic acid (11-Keto-ursolic acid)	Terpenoids	Triterpene	105870-59-5	2	2.97354e+07	2.72004e+07	2.68799e+07	2.55896e+07	2.64794e+07	2.82604e+07	2.90014e+07	2.68926e+07	2.46356e+07	3.09371e+07	2.68319e+07	3.01302e+07	2.50883e+07	2.5801e+07	2.39983e+07	2.38743e+06	2.80092e+06	2.47459e+06	6.2817e+06	6.34543e+06	6.92919e+06	5.6789e+06	5.82498e+06	5.92889e+06	4.20956e+06	4.26586e+06	4.15633e+06	1.94743e+06	2.20906e+06	2.8229e+06	1.63316e+07	1.64358e+07	1.66218e+07	1.6355e+07	-	-	1.16594	0.00104748	0.091426
Lmyn011818	467.32	467.32	468.324	C30H44O4	[M-H]-	3,19-Epoxy-3,22-dihydroxydammara-20,24-dien-26-oic acid δ-lactone (Semialactone)	Terpenoids	Triterpene	366450-46-6	3	2.59647e+06	2.33079e+06	2.25553e+06	2.25058e+06	1.99007e+06	2.11945e+06	1.93855e+06	1.82999e+06	2.03364e+06	2.28871e+06	2.30036e+06	2.45433e+06	2.46238e+06	2.34212e+06	2.36646e+06	835933	749209	719203	1.22723e+06	1.56644e+06	1.52304e+06	1.22058e+06	1.2194e+06	1.39886e+06	1.16106e+06	1.19137e+06	1.10128e+06	2.03449e+06	1.94528e+06	2.04852e+06	1.89048e+06	1.84907e+06	1.84441e+06	1.86303e+06	-	-	1.16044	0.00182167	0.320815
Wcdp007560	522.35	184.07	521.348	C26H52NO7P	[M+H]+	1-Vaccenoyl-Glycero-3-Phosphocholine	Others	Others	-	3	3.03823e+06	3.82904e+06	4.87059e+06	2.08527e+06	2.3922e+06	2.04259e+06	2.36097e+06	2.11674e+06	2.43597e+06	3.25038e+06	5.44497e+06	4.32109e+06	1.39292e+07	1.34336e+07	7.64636e+06	2.18529e+07	1.9597e+07	2.338e+07	1.33457e+07	1.58112e+07	1.78302e+07	1.78202e+07	1.72149e+07	2.03073e+07	2.1543e+07	2.43763e+07	2.23504e+07	3.35821e+07	3.02933e+07	3.48566e+07	1.25622e+07	1.23754e+07	1.27265e+07	1.24886e+07	-	-	1.15097	0.000873615	5.52314
mws0008	149.06	105.07	150.068	C9H10O2	[M-H]-	Hydrocinnamic acid	Phenolic acids	Phenolic acids	501-52-0	3	86229.1	74218.2	83036.6	95532	98565.2	106157	96409	86839.6	91593.4	82086.8	82086.8	85213.5	104904	97323.4	112887	75454.4	76987	77670.1	53841.3	46764.3	45080.6	55593.3	57284.6	59801.7	25999.4	42490.9	33496.9	55104.7	48701.4	51874.7	59460.1	60101.6	59512	58218.2	C05629	ko00360,ko01100	-	-	-
Zbqn007155	531.37	471.35	532.376	C32H52O6	[M-H]-	Rubianol-d	Terpenoids	Triterpene	-	3	4.86856e+06	5.03049e+06	4.84534e+06	3.56362e+06	3.365e+06	3.45858e+06	3.3322e+06	3.47318e+06	3.71061e+06	4.89188e+06	4.6354e+06	4.5776e+06	5.15437e+06	5.36834e+06	5.03129e+06	839392	933898	825713	1.11126e+06	1.19661e+06	1.27736e+06	981127	962005	1.04285e+06	822245	786417	783294	1.19057e+06	1.03368e+06	1.06315e+06	2.76525e+06	2.76178e+06	2.83585e+06	2.73564e+06	-	-	1.16607	5.03951e-06	0.176271
HJAP073	455.35	395.29	454.345	C30H46O3	[M+H]+	3-Hydroxy-7-oxolanosta-8,24-dien-26-al (Lucialdehyde C)	Terpenoids	Triterpene	252351-96-5	3	381907	388915	403029	289499	311341	301711	295732	302508	319843	314325	347422	289742	305446	284364	232210	130606	133583	143099	129216	160457	152559	142606	110128	104896	98492.3	102751	96259.7	110483	100855	106897	240080	239577	242858	247775	-	-	1.1652	2.32222e-05	0.346967
Ybhn010559	457.33	457.33	458.34	C29H46O4	[M-H]-	3-Hydroxy-20-oxo-30-norlupan-28-oic acid (Platanic acid)	Terpenoids	Triterpene	6060-06-6	2	89530	270210	306578	96700.2	298700	99245.9	246764	265299	263654	244064	248090	255831	214903	194452	105775	285882	312596	293367	179149	204964	123025	191878	236361	150449	190909	131350	151358	130849	136218	103971	240093	233327	241137	235585	-	-	-	-	-
MWSmce058	531.38	59.02	532.376	C32H52O6	[M-H]-	24-(Acetyloxy)-11,23,25-trihydroxydammar-13(17)-en-3-one (Alisol A 24-acetate)	Terpenoids	Triterpene	18674-16-3	1	3.23573e+07	3.09395e+07	3.41781e+07	3.46012e+07	3.24783e+07	3.42592e+07	3.48418e+07	3.61563e+07	3.54989e+07	3.92093e+07	3.94544e+07	4.01796e+07	4.75031e+07	4.85863e+07	4.91013e+07	6.85157e+06	6.30039e+06	6.80965e+06	1.74309e+07	1.73765e+07	1.6988e+07	1.82965e+07	1.72654e+07	1.87694e+07	1.80642e+07	1.70927e+07	1.98501e+07	2.99114e+07	3.12284e+07	3.01251e+07	3.16813e+07	3.20099e+07	3.29645e+07	3.2066e+07	-	-	1.16585	0.000935261	0.204787
Halp010114	457.37	201.16	456.36	C30H48O3	[M+H]+	ganodermanondiol	Terpenoids	Triterpene	107900-76-5	3	265135	252056	261331	180660	203906	181643	131016	158352	177690	230288	275147	221896	328329	312550	223967	427092	433143	502981	762773	789254	757068	591927	546607	596749	421658	483821	499149	680127	646529	578037	417980	426781	430773	415384	-	-	-	-	-
Lmdn004802	911.5	911.5	912.508	C47H76O17	[M-H]-	Soyasaponin II	Terpenoids	Triterpene Saponin	55319-36-3	2	51810.4	51369.3	37056.3	53630.9	23683.6	51310.3	36422.4	58949.7	63531.7	68965.1	65931.8	64713.6	67042.7	70226	68901.9	177994	191959	238312	138973	156220	129364	151349	142506	131222	111667	111811	87785.6	92351.2	82936.4	96332.2	144094	148969	149199	145601	C12081	-	1.14659	0.00953799	4.33744
MWSmce429	153.05	107.05	152.047	C8H8O3	[M+H]+	2',6'-Dihydroxyacetophenone	Phenolic acids	Phenolic acids	699-83-2	3	637638	662176	649223	616494	610892	609824	822842	928063	840500	1.23578e+06	1.14585e+06	1.14871e+06	555276	499906	522613	392751	414817	409006	394175	400088	414733	364834	360929	356775	420868	377805	406226	341831	304443	336068	565653	547955	549891	543977	-	-	-	-	-
Jmgn004021	449.11	269.05	450.116	C21H22O11	[M-H]-	6-C-Glucosyl-2-Hydroxynaringenin	Flavonoids	Flavanones	-	3	109914	112410	111937	83998.8	78743	78300.3	74478.8	69073.5	64860.2	106977	155005	96595.3	141353	144103	104480	512356	563744	563890	441413	460236	462059	385806	257309	399249	369240	471876	407563	540315	642396	615772	279900	272704	270958	280962	-	-	1.16632	0.00152118	4.90632
Wcsn010254	277.22	277.22	278.225	C18H30O2	[M-H]-	4-[3-(4,8-dimethylnona-3,7-dienyl)-3-methyloxiran-2-yl]butan-2-one	Others	Others	-	1	6.3829e+06	6.25807e+06	6.22024e+06	5.34928e+06	5.14412e+06	4.66661e+06	4.06202e+06	3.83068e+06	4.25006e+06	3.34618e+06	3.83891e+06	3.49686e+06	2.1127e+06	1.83573e+06	1.84805e+06	3.5745e+06	3.85138e+06	4.1232e+06	3.11718e+06	3.35278e+06	3.11931e+06	3.32935e+06	3.23044e+06	3.06277e+06	2.49309e+06	2.32091e+06	2.61589e+06	1.20532e+06	1.21336e+06	1.28895e+06	3.74607e+06	3.79701e+06	3.85297e+06	3.68868e+06	-	-	-	-	-
pme1292	167.03	123.05	168.042	C8H8O4	[M-H]-	Homogentisic acid	Phenolic acids	Phenolic acids	451-13-8	3	74891.4	52019.1	87223.5	0	0	0	0	0	0	0	0	0	200932	289225	226598	1.74833e+06	2.1477e+06	1.89413e+06	1.25992e+06	1.25556e+06	2.59258e+06	1.26897e+06	1.46291e+06	1.19345e+06	2.83873e+06	2.71572e+06	2.78696e+06	2.69131e+06	2.71284e+06	3.15608e+06	1.18317e+06	1.20915e+06	1.20706e+06	1.15935e+06	C00544	ko00130,ko00350,ko01100,ko01240	1.1616	0.00369578	27.0399
Cmqn009552	313.22	121.03	314.225	C21H30O2	[M-H]-	2-(8Z,11E,13Z)-Pentadecatrienyl-1,4-benzenediol; Wonjuquinol B	Phenolic acids	Phenolic acids	1967756-83-7	3	10280.3	9275.65	8804.38	8365.25	4611.82	7304.35	4718.28	6854.04	5588.08	8005.23	6802.11	8471.33	6089.32	5135.9	4367.02	4446.92	5598.71	3649.4	4494.18	4395.32	5144.2	5184.37	3848.45	5184.37	4928.06	3204.45	4911.83	5551.77	7090.5	6897.45	6069.68	6029.52	6313.13	6084.98	-	-	1.09995	0.00299307	0.482894
zjmp120216	471.34	435.33	470.34	C30H46O4	[M+H]+	11-Hydroxy-3-oxours-12-en-28-oic acid	Terpenoids	Triterpene	-	2	1.40785e+06	1.24631e+06	1.31325e+06	1.20265e+06	1.07536e+06	1.04264e+06	995487	987685	1.11764e+06	1.03517e+06	916063	952035	747809	789849	611460	152914	120683	109419	118068	133107	127844	124836	109844	142825	91036.1	84329.5	94756.5	97011.4	131171	130841	456351	436621	457219	455596	-	-	1.16263	0.00076534	0.0965403
Qmyp101401	293.21	119.08	292.204	C18H28O3	[M+H]+	11,12-O-Isopropyfidenesolajiangxin F(ISO2)	Terpenoids	Sesquiterpenoids	-	3	892362	1.02536e+06	878607	773446	940553	771835	1.18659e+06	1.14636e+06	1.29297e+06	1.57598e+06	1.66973e+06	1.54843e+06	822110	1.06228e+06	924168	1.322e+06	1.24748e+06	1.12529e+06	806131	796572	888254	926786	872947	868515	813328	910005	959153	723529	648164	730745	921277	956544	914450	951096	-	-	-	-	-
Hmtp000776	168.066	105.034	167.058	C8H9NO3	[M+H]+	4,5,6-Trihydroxy-2-cyclohexen-1-ylideneacetonitrile	Alkaloids	Alkaloids	-	3	820482	743506	798847	564870	566293	512351	951374	945037	948657	1.38879e+06	1.42546e+06	1.38775e+06	1.17994e+06	1.2299e+06	1.26223e+06	1.82603e+06	1.85205e+06	1.87166e+06	1.41833e+06	1.60426e+06	1.61558e+06	1.48137e+06	1.43472e+06	1.51508e+06	1.63774e+06	1.69912e+06	1.85323e+06	1.2885e+06	1.21522e+06	1.36369e+06	1.24729e+06	1.22927e+06	1.23696e+06	1.29264e+06	-	-	1.16442	1.969e-05	2.34877
pmp001287	120.08	103.05	119.073	C8H9N	[M+H]+	N-Benzylmethylene isomethylamine	Alkaloids	Alkaloids	-	3	1.54824e+07	1.59407e+07	1.60566e+07	1.12116e+07	1.08755e+07	1.05628e+07	1.89474e+07	1.66175e+07	1.91869e+07	2.65871e+07	2.62118e+07	2.47e+07	2.36218e+07	2.2952e+07	2.26336e+07	3.18614e+07	3.51084e+07	3.3468e+07	2.75932e+07	2.95883e+07	2.95048e+07	2.82627e+07	2.86119e+07	2.81137e+07	3.26053e+07	3.07521e+07	3.19735e+07	2.48284e+07	2.38172e+07	2.59072e+07	2.33531e+07	2.40581e+07	2.27555e+07	2.34637e+07	-	-	1.16351	0.00212222	2.11538
Wbmn009702	487.34	487.34	488.35	C30H48O5	[M-H]-	2,3,23-Trihydroxyurs-12-en-28-oic acid*	Terpenoids	Triterpene	-	1	1.8513e+06	1.78428e+06	1.8191e+06	1.32806e+06	1.38842e+06	1.41113e+06	1.34665e+06	1.37593e+06	1.63251e+06	1.65847e+06	1.48296e+06	1.68858e+06	1.74967e+06	1.89906e+06	1.90717e+06	4.07189e+06	3.63704e+06	3.61681e+06	3.96393e+06	4.07261e+06	3.85759e+06	2.93561e+06	3.53798e+06	3.3792e+06	2.27636e+06	2.48089e+06	2.41582e+06	3.1292e+06	3.30016e+06	3.05372e+06	2.18936e+06	2.21272e+06	2.29675e+06	2.27746e+06	-	-	1.16032	0.00509164	2.07633
pmb0069	122.06	105.03	121.053	C7H7NO	[M+H]+	Benzamide	Alkaloids	Alkaloids	55-21-0	3	2.82333e+07	2.74688e+07	2.86404e+07	3.10398e+07	2.88393e+07	2.96187e+07	2.11649e+07	1.98731e+07	2.03891e+07	2.10954e+07	1.99357e+07	2.00701e+07	5.46374e+06	5.31258e+06	5.25466e+06	2.38475e+06	2.61541e+06	2.45295e+06	972531	933767	982035	1.14713e+06	790937	1.22266e+06	1.35114e+06	1.4375e+06	1.26316e+06	160086	160086	175798	1.13121e+07	1.14021e+07	1.08194e+07	1.11623e+07	C09815	-	1.16695	0.000105226	0.0883671
pme1841	103.12	86.1	102.116	C5H14N2	[M+H]+	Cadaverine	Alkaloids	Alkaloids	462-94-2	3	2.91999e+06	2.84621e+06	2.93805e+06	3.1127e+06	3.14986e+06	3.1456e+06	8.06441e+06	7.38927e+06	7.23972e+06	7.96684e+06	7.85998e+06	8.22091e+06	2.43706e+07	2.29515e+07	2.46681e+07	9.28605e+06	9.05852e+06	9.13778e+06	4.80022e+06	5.19423e+06	5.03571e+06	4.63853e+06	4.90474e+06	4.54385e+06	4.81981e+06	4.96934e+06	4.70984e+06	3.40144e+06	3.21285e+06	3.26769e+06	7.07256e+06	7.20661e+06	7.47638e+06	7.26653e+06	C01672	ko00310,ko00470,ko00480,ko00960,ko01100,ko01110	1.16705	1.04113e-05	3.15735
Llhp011701	469.33	423.33	468.324	C30H44O4	[M+H]+	11,12-epoxy-13-hydroxy-3-Oxooleanane-28-oic acid gamma-lactone (Liquidambaric Lactone)	Terpenoids	Triterpene	185051-75-6	1	428007	436710	452407	243909	224644	276830	235856	196392	211228	234006	210050	244954	171389	190553	186005	90936.7	75418.1	90674.9	134695	174926	178932	129369	114067	142197	89791.3	86858.7	91211.8	135963	109674	121468	184264	177299	180334	174278	-	-	1.16373	6.0747e-06	0.195145
Hmtn001288	181.05	135.04	182.058	C9H10O4	[M-H]-	Methyl 2,4-dihydroxyphenylacetate	Phenolic acids	Phenolic acids	67828-42-6	3	29191	29978.9	27061.6	31839.7	38732.4	32557.1	45101.6	37668.5	48802.3	51083.3	67882.5	72141.1	45628.3	45307.9	43223.7	75481.2	43758.6	64381.3	54662.5	64020.9	61973.9	46372	42687.1	45811.2	42129.8	33837.8	28970.5	24993.9	35546.7	52131	42711.6	42655.8	40609.6	41127.4	-	-	1.06448	0.0718505	2.1294
Wdzp011488	307.26	109.1	306.256	C20H34O2	[M+H]+	5-[2-(hydroxymethyl)-5,5,8a-trimethyl-1,4,4a,6,7,8-hexahydronaphthalen-1-yl]-3-methylpent-1-en-3-ol	Terpenoids	Sesquiterpenoids	-	2	42701.5	40934.2	45494.6	450179	408908	430886	682531	606542	684431	292859	329279	270761	876412	775714	787464	65669.2	59657.5	62158.9	90352.7	102524	81481.1	109979	111988	119581	116854	116785	112172	500824	524398	574076	307634	301458	315419	319520	-	-	-	-	-
Wcsn010224	277.22	277.22	278.225	C18H30O2	[M-H]-	14-hydroxy-2,6,10-trimethylpentadeca-2,5,10-trien-4-one	Others	Others	-	3	6.56326e+06	6.38936e+06	6.5759e+06	5.3443e+06	5.16403e+06	4.88602e+06	3.99963e+06	3.86902e+06	4.197e+06	3.44312e+06	3.55946e+06	3.43919e+06	1.9883e+06	1.88148e+06	1.76841e+06	3.50097e+06	3.76678e+06	4.01161e+06	3.08185e+06	2.98117e+06	3.41487e+06	3.1442e+06	3.18948e+06	3.12122e+06	2.47394e+06	2.43812e+06	2.36412e+06	1.15244e+06	1.15674e+06	1.34031e+06	3.86475e+06	3.82769e+06	3.75732e+06	3.642e+06	-	-	-	-	-
Wcsn010349	359.22	277.22	360.23	C22H32O4	[M-H]-	Moniliferanone D	Others	Others	-	1	7.94855e+06	8.23296e+06	8.07045e+06	7.68214e+06	7.45445e+06	7.84655e+06	6.00349e+06	5.89786e+06	6.82876e+06	5.22205e+06	6.17229e+06	5.13232e+06	3.76273e+06	3.4248e+06	2.99523e+06	5.7065e+06	6.29311e+06	7.32507e+06	5.60417e+06	5.44584e+06	6.24226e+06	5.6148e+06	5.77597e+06	5.51796e+06	4.78148e+06	5.21986e+06	4.76446e+06	2.56142e+06	2.4632e+06	2.86274e+06	7.13819e+06	7.51408e+06	7.07578e+06	7.2319e+06	-	-	-	-	-
mws0407	515.3	497.29	516.309	C30H44O7	[M-H]-	Cucurbitacin D	Terpenoids	Triterpene	3877-86-9	3	10908.5	19766.7	15662.3	7022.42	7630.76	8582.12	4317.35	1663.32	4317.03	0	0	0	8609.3	4624.41	2989.97	5.44857e+06	5.2553e+06	6.06247e+06	5.6265e+06	5.68929e+06	5.33461e+06	5.8378e+06	6.57491e+06	6.33674e+06	5.72608e+06	5.85408e+06	4.80345e+06	5.07774e+06	5.11139e+06	5.28398e+06	4.66793e+06	4.71001e+06	4.74188e+06	4.95888e+06	C08796	ko00996,ko01110	1.16517	0.00189884	361.831
HJAP093	499.3	463.28	498.298	C30H42O6	[M+H]+	7-Hydroxy-3,11,15-trioxolanosta-8,24-diene-26-oic acid (Ganoderic Acid GS-1)	Terpenoids	Triterpene	-	2	60238.2	51442.2	44480.7	25872.8	31830.6	30462.9	20640.4	20219.5	14258.4	30251.2	34776.7	33340	46670	42983.6	20450.3	6.4462e+06	6.84417e+06	6.29178e+06	1.17868e+07	1.19123e+07	1.09991e+07	8.01939e+06	8.1833e+06	8.27188e+06	8.72688e+06	8.15094e+06	8.26415e+06	1.00546e+07	9508535	1.00157e+07	5.45978e+06	5.55653e+06	5.31027e+06	5.2274e+06	-	-	1.16649	0.000639654	125.397
Zbsp011826	441.37	441.37	440.365	C30H48O2	[M+H]+	3-Hydroxylup-20(29)-en-28-al (Betulinaldehyde)	Terpenoids	Triterpene	13159-28-9	2	625534	396115	390424	509227	346168	312141	300554	287504	289378	313894	97467.7	450587	582270	305518	268627	520434	898469	796626	879785	854325	1.04559e+06	1.02037e+06	783347	883369	744836	821566	744583	620062	815362	892534	405517	415878	396427	390638	-	-	-	-	-
Lmln006453	671.31	527.266	672.315	C36H48O12	[M-H]-	Ganoleuconin K	Terpenoids	Triterpene	1803146-30-6	3	1.84559e+07	2.0328e+07	1.90083e+07	2.02769e+07	2.06433e+07	2.03637e+07	2.06803e+07	2.02284e+07	2.26867e+07	2.4671e+07	2.24617e+07	2.44699e+07	1.89991e+07	2.028e+07	2.07501e+07	10344.3	3566.08	2664.44	4797.06	2684.18	1474.56	4500.05	4845.39	3621.63	4211.77	6301.46	3732.44	7137.52	4415.71	2587.76	1.01338e+07	1.07987e+07	1.06617e+07	1.06608e+07	-	-	1.16163	0.000830344	0.000286801
Wcjp001032	269.09	137.05	268.081	C10H12N4O5	[M+H]+	9-[(2S,3S,4S,5R)-3,4-dihydroxy-5-(hydroxymethyl)oxolan-2-yl]-1H-purin-6-one	Alkaloids	Alkaloids	-	3	5.74017e+06	3.54813e+06	5.93752e+06	1.77054e+06	1.77755e+06	1.35458e+06	4.47436e+06	3.74584e+06	4.39954e+06	3.10475e+06	2.96181e+06	2.21519e+06	1.04882e+06	1.10199e+06	1.10097e+06	5.39335e+07	5.00856e+07	5.51274e+07	4.6106e+07	4.83043e+07	4.89584e+07	4.7432e+07	5.2818e+07	4.95956e+07	3.60993e+07	4.22758e+07	3.82251e+07	3.70562e+07	3.37547e+07	3.69065e+07	2.4189e+07	2.51612e+07	2.56612e+07	2.5714e+07	-	-	1.15571	0.000110308	10.4524
Halp006742	461.28	425.27	460.283	C27H40O6	[M+H]+	Lucidenic Acid N	Terpenoids	Triterpene	-	3	19532.6	19935.5	21236.8	19502.6	25599.2	27758.1	41602.6	94553.3	72325.5	58069.7	65002.6	76762.9	180408	148751	135203	1.07122e+06	927410	991315	1.34208e+06	1.35697e+06	1.32195e+06	1.23139e+06	1.26386e+06	1.28925e+06	1.04063e+06	1.01783e+06	1.03356e+06	1.3903e+06	1.17354e+06	1.33174e+06	886024	857625	912661	908081	-	-	1.16694	0.00180769	49.2537
Zmtn001624	188.04	144.05	189.043	C10H7NO3	[M-H]-	N-Acetylisatin	Alkaloids	Plumerane	574-17-4	3	23845.6	19869.8	21024.3	14597.9	13083.3	11748.1	19280.9	17527.8	18693.3	19265.8	26838.3	20935	80577.3	78229.4	87205.5	283678	274361	280533	698866	720946	723814	841141	883751	854567	1.20247e+06	1.07937e+06	1.02734e+06	3.47237e+06	3.70354e+06	3.50043e+06	623416	584932	604684	591353	C02172	ko00380	1.16626	9.2714e-06	12.953
mws0391	555.3	495.27	556.304	C32H44O8	[M-H]-	Cucurbitacin E	Terpenoids	Triterpene	18444-66-1	3	962311	821551	918229	1.12752e+06	1.0475e+06	1.18862e+06	962395	1.03219e+06	946357	1.23925e+06	1.06934e+06	1.14677e+06	676938	575207	721016	87613.4	88234.9	80408.3	127068	127793	142395	111638	116443	107185	88856.4	116091	89166.7	127794	141567	119301	490935	463199	494148	486482	C08797	ko00996,ko01110	1.166	0.00251232	0.0948364
Halp009550	471.25	453.34	470.231	C27H34O7	[M+H]+	Lucidenic Acid D1	Terpenoids	Triterpene	-	2	2.65678e+07	2.349e+07	2.85812e+07	2.76838e+07	2.37819e+07	2.74583e+07	2.65943e+07	2.58386e+07	2.68235e+07	2.61247e+07	2.53411e+07	2.4192e+07	2.41164e+07	2.16683e+07	2.52437e+07	3.26152e+06	1.81428e+06	3.31857e+06	2.89021e+06	4.28008e+06	2.62384e+06	2.25811e+06	2.14941e+06	2.6387e+06	2.73495e+06	2.78359e+06	1.73061e+06	2.68851e+06	2.40532e+06	2.89561e+06	1.62429e+07	1.51441e+07	1.56877e+07	1.55509e+07	-	-	1.14837	0.00184226	0.106746
Wbsp010491	457.36	439.36	456.36	C30H48O3	[M+H]+	3-oxo-21,24-dihydroxyserrat-14-ene	Terpenoids	Triterpene	-	3	860758	743505	832705	625586	586153	515836	533871	429434	560091	513548	393620	589980	528966	529800	470679	310331	325372	293387	272589	321873	374308	325431	245215	307888	307180	223240	222704	222366	221713	221493	524050	530913	497965	528378	-	-	1.16017	0.00309688	0.381248
pmb0782	86.1	69.07	85.0891	C5H11N	[M+H]+	Piperidine	Alkaloids	Piperidine alkaloids	110-89-4	3	7.76769e+06	7.72309e+06	7.96767e+06	7.771e+06	6.65429e+06	6.96615e+06	6.38899e+06	6.64264e+06	5.92914e+06	8.31617e+06	8.29782e+06	9.56816e+06	2.90866e+06	2.85558e+06	2.60279e+06	9.80739e+06	1.05891e+07	1.11233e+07	7.19262e+06	8.2398e+06	7.93107e+06	7.92097e+06	9.1289e+06	7.68059e+06	7.94881e+06	9.52189e+06	8.90742e+06	4.86378e+06	4.54588e+06	4.66546e+06	6.64815e+06	6.67152e+06	6.94064e+06	7.06782e+06	C01746	ko00960	-	-	-
Ymjm000100	469.33	423.33	468.324	C30H44O4	[M+H]+	24-Hydroxy-3-oxooleana-11,13(18)-dien-28-oic acid	Terpenoids	Triterpene	-	1	1.01721e+06	1.18514e+06	1.05096e+06	888656	861824	796800	710876	730311	764485	900968	777496	700674	791438	746456	751976	520685	342954	501073	1.13617e+06	640378	563352	500557	511745	1.29947e+06	420719	399508	360172	624424	1.17224e+06	482541	678815	697002	682790	725164	-	-	1.11187	0.00121047	0.419484
MWSslk108	204.13	85.03	203.116	C9H17NO4	[M+H]+	O-Acetyl-L-carnitine	Alkaloids	Alkaloids	3040-38-8	3	1.7947e+07	1.91109e+07	1.92592e+07	2.91019e+07	2.96724e+07	2.90549e+07	3.34435e+07	3.61207e+07	3.26078e+07	3.82246e+07	3.37586e+07	3.52627e+07	4.27405e+07	3.99036e+07	4.05596e+07	1.8368e+07	1.87526e+07	1.90791e+07	1.50317e+07	1.63601e+07	1.6709e+07	1.55904e+07	1.83881e+07	17253600	9.70408e+06	9.75555e+06	7.60756e+06	8.96756e+06	8.45308e+06	9.54941e+06	2.31569e+07	2.307e+07	2.17422e+07	2.31267e+07	-	-	-	-	-
Lmbn002648	163.04	119.05	164.047	C9H8O3	[M-H]-	α-Hydroxycinnamic Acid*	Phenolic acids	Phenolic acids	5801-57-0	3	1.35347e+06	1.27909e+06	2.02318e+06	1.93097e+06	1.43782e+06	1727340	972855	741515	764330	1.06481e+06	1.12443e+06	1.1528e+06	424341	427130	425535	328299	332124	366552	374487	397742	407370	409871	481849	443858	330326	258048	281690	248552	251884	239886	604564	619962	630507	649838	C02763	ko00360,ko01100	1.14482	0.0358946	0.220583
Hmpn004989	249.15	205.16	250.157	C15H22O3	[M-H]-	5-Hydroxylbisabolon-9-one	Terpenoids	Sesquiterpenoids	-	2	20367.8	19471.1	20293.4	16696.4	15051.3	17258.7	18137.5	18732.1	19278.6	27584	26960.5	30755.9	34169.1	35826.1	43996.1	0	0	0	6634.49	7533.95	6553.74	8925.08	7692.29	6961.94	7455.17	7228.49	7037.38	17508.5	14812.5	15626.6	14628.3	15646.3	15191	14730.6	-	-	1.16728	0.000205387	0
Lmlp006607	455.353	327.235	454.345	C30H46O3	[M+H]+	26-Hydroxylanosta-8,24-diene-3,7-dione (Ganoderone A)	Terpenoids	Triterpene	873061-79-1	3	2.4356e+07	2.1715e+07	2.29936e+07	1.93105e+07	1.72019e+07	1.81699e+07	1.95923e+07	1.95845e+07	1.87099e+07	2.30796e+07	2.18115e+07	2.30413e+07	1.94312e+07	2.03817e+07	1.82464e+07	7.34199e+06	6.56974e+06	7.76136e+06	1.15335e+07	1.13581e+07	1.23573e+07	1.11045e+07	1.06209e+07	1.1025e+07	1.01731e+07	1.1112e+07	1.03447e+07	1.49065e+07	1.49199e+07	1.51681e+07	1.73745e+07	1.67451e+07	1.73096e+07	1.62536e+07	-	-	1.16121	0.000489836	0.313809
Wmln007191	531.297	469.296	532.304	C30H44O8	[M-H]-	Ganoderic acid G	Terpenoids	Triterpene	98665-22-6	2	0	0	0	0	0	0	0	0	0	0	0	0	0	0	0	3.47326e+06	3.42536e+06	3.48992e+06	3.66109e+06	3.64417e+06	3.44775e+06	3.62638e+06	3.6125e+06	3.91905e+06	3.42794e+06	3.65568e+06	3.39699e+06	2.97821e+06	3.10357e+06	3.50533e+06	2.65268e+06	2.78209e+06	2.72755e+06	2.58805e+06	-	-	1.1673	3.12321e-05	#DIV/0!
Zjxp110302	295.23	81.07	294.219	C18H30O3	[M+H]+	3-Hydroxy-3,7,11-trimethyldodeca-1,6E,10-trien-9-yl isobutyrate(iso-1)	Terpenoids	Sesquiterpenoids	-	1	4.48707e+06	4.47135e+06	4.48785e+06	4.70258e+06	4.83864e+06	4.3398e+06	5.11968e+06	4.33958e+06	4.96257e+06	5.01323e+06	4.58584e+06	4.70524e+06	2.80028e+06	2.70073e+06	2.65433e+06	1.8279e+06	1.75659e+06	1.79964e+06	1.80881e+06	1.85004e+06	1.86388e+06	1.65141e+06	1.51773e+06	1.57865e+06	2.01719e+06	2.09259e+06	1.90961e+06	1.76565e+06	1.65669e+06	1.62178e+06	2.66486e+06	2.71229e+06	2.86866e+06	2.75525e+06	-	-	1.16692	2.10059e-05	0.400418
Lmlp005617	471.348	327.233	470.34	C30H46O4	[M+H]+	Ganoderiol B	Terpenoids	Triterpene	106518-62-1	3	4.35735e+07	4.53466e+07	4.5741e+07	4.23467e+07	3.93383e+07	4.49034e+07	4.63625e+07	4.61182e+07	4.35401e+07	4.34965e+07	4.64855e+07	4.15532e+07	4.31679e+07	4.19973e+07	4.19947e+07	1.91205e+06	2.02361e+06	2.12745e+06	4.49673e+06	4.35259e+06	4.14315e+06	3.04748e+06	3.15429e+06	3.26491e+06	2.94401e+06	2.79694e+06	3.17647e+06	4.13339e+06	4.75122e+06	4.18991e+06	2.77248e+07	2.81428e+07	2.9576e+07	2.75936e+07	-	-	1.16702	0.000215848	0.045025
Lhhp111205	469.33	433.31	468.324	C30H44O4	[M+H]+	Schisanlactone E	Terpenoids	Triterpene	136040-43-2	2	259770	251600	292276	1.07065e+06	345610	487365	936196	865461	995429	1.13042e+06	1.16075e+06	1.07861e+06	1.22111e+06	1.19706e+06	765015	2.66986e+06	2.96261e+06	3.14637e+06	3.27973e+06	3.23978e+06	3.18041e+06	3.40295e+06	3.12404e+06	2.97551e+06	2.15162e+06	2.26004e+06	2.62889e+06	3.42674e+06	3.13521e+06	2.90608e+06	2.4235e+06	2.38643e+06	2.37744e+06	2.54755e+06	-	-	1.16553	0.00254076	10.9238
pmn001591	487.34	469.33	488.35	C30H48O5	[M-H]-	3,19,23-Trihydroxyurs-12-en-28-oic acid (Rutundic acid)	Terpenoids	Triterpene	20137-37-5	2	120977	113169	129208	89986.2	88404.1	81022.2	83078	77330.4	82365	88904.2	77866.6	89737.8	74296.9	82836.8	77607.9	50234.9	54968.6	53477.4	61833.2	67365	67924.4	55245.5	60156.9	64512.7	41512	45594.1	42918.6	58793.6	52057.3	64195.7	74083.7	71252.1	68542.2	70513.8	-	-	1.15996	0.00246911	0.436712
pmb0492	584.28	325	583.268	C34H37N3O6	[M+H]+	N',N'',N'''-p-Coumaroyl-cinnamoyl-caffeoyl spermidine	Alkaloids	Phenolamine	-	3	593674	652679	608419	589857	575484	503483	1476670	822204	693454	1.72657e+06	1.4855e+06	1.74156e+06	720738	670700	679082	688065	625786	645547	328165	357076	366490	397632	405156	477874	388758	916670	371881	294633	322388	287447	713549	689861	664112	670288	-	-	-	-	-
Halp005899	517.32	499.31	516.309	C30H44O7	[M+H]+	Ganoderic Acid B	Terpenoids	Triterpene	81907-61-1	1	189982	166562	118252	183244	177543	238568	284702	220933	253544	237893	196781	216231	188798	178383	288552	1.44885e+06	1.42687e+06	1.7868e+06	2.4379e+06	2.01293e+06	2.03444e+06	1.91623e+06	1.50309e+06	1.75884e+06	1.47761e+06	1.56483e+06	1.56876e+06	2.08737e+06	1.9495e+06	1.68085e+06	876070	840467	901259	841399	-	-	1.15639	0.00561406	9.82003
Lmhn004622	327.05	283.02	328.058	C17H12O7	[M-H]-	Aflatoxin G1	Others	Lactones	1165-39-5	3	141177	157879	64003	121578	130137	115084	114951	118766	121440	133168	149683	116213	36907.7	48230	26401.8	95758.5	116449	115943	88727.7	83036.8	78427.1	78683.7	117839	80022.6	69295.8	92685.1	79796.9	33145.6	43128.4	27781.7	92020.8	85618.5	92068.7	88656.5	C16755	ko00254,ko01100,ko01110	-	-	-
pmp000442	471.35	453.34	470.34	C30H46O4	[M+H]+	3,6-Dihydroxyurs-12,18(19)-dien-28-oic acid (Uncargenin A)	Terpenoids	Triterpene	-	2	1.16684e+06	1.14091e+06	1.07568e+06	1.07568e+06	1.00864e+06	946249	872893	875769	932489	1.03959e+06	1.10141e+06	1.15587e+06	134886	168779	187165	591985	666351	671169	416317	438280	488545	491080	467570	479679	340006	351030	373208	132796	128040	113337	541304	589034	563607	567172	-	-	-	-	-
Zmbp002538	205.1	146.06	204.09	C11H12N2O2	[M+H]+	1-Methoxy-indole-3-acetamide	Alkaloids	Plumerane	-	1	2.61232e+06	2.21994e+06	2.31746e+06	2.39217e+06	2.3708e+06	2.37008e+06	2.10905e+06	1.9015e+06	1.87232e+06	2.52625e+06	2.47554e+06	2.24601e+06	2.56002e+06	2.36669e+06	2.46784e+06	3.22722e+06	3.03592e+06	2.9431e+06	2.55133e+06	2.33535e+06	2.36676e+06	2.33543e+06	2.41353e+06	2.24105e+06	2.51641e+06	2.29117e+06	2.16993e+06	1.50134e+06	1.31758e+06	1.45159e+06	2.216e+06	2.27239e+06	2.17797e+06	2.09166e+06	-	-	-	-	-
Yhjp010205	471.35	471.35	470.34	C30H46O4	[M+H]+	Virgatic acid	Terpenoids	Triterpene	14356-51-5	1	5.84982e+07	5.29346e+07	6.27945e+07	5.20695e+07	5.38857e+07	5.45135e+07	4.70987e+07	4.88392e+07	4.74471e+07	5.89542e+07	5.82473e+07	5.07077e+07	4.51692e+07	4.65809e+07	3.50068e+07	9.99162e+06	9.0191e+06	9.45775e+06	1.38703e+07	1.50865e+07	1.36629e+07	1.07245e+07	1.08507e+07	1.21135e+07	9.0275e+06	1.02272e+07	9.44426e+06	1.08979e+07	1.04528e+07	9.13708e+06	4.0143e+07	3.866e+07	3.68551e+07	3.87523e+07	-	-	1.16493	0.00318545	0.163398
Halp005677	515.3	497.29	514.293	C30H42O7	[M+H]+	Ganoderic Acid Xi*	Terpenoids	Triterpene	-	2	137594	133946	166950	44585.4	47276.5	30058.3	41127.5	24278.3	17145.9	39239.5	34512.4	34296.2	29306.8	25819.3	35453.4	3.01873e+07	3.66977e+07	2.84463e+07	3.21204e+07	2.99974e+07	3.22159e+07	3.0442e+07	3.09666e+07	3.63869e+07	3.13164e+07	2.84824e+07	3.32862e+07	3.04051e+07	3.24593e+07	2.72177e+07	2.17029e+07	2.35645e+07	2.25629e+07	2.30622e+07	-	-	1.16642	0.00624283	217.408
HJAP101	473.36	329.25	472.355	C30H48O4	[M+H]+	24,25,26-Trihydroxylanosta-7,9(11)-dien-3-one (Ganodermanontriol)	Terpenoids	Triterpene	106518-63-2	3	4.67027e+06	4.29087e+06	4.49764e+06	3.47785e+06	3.06444e+06	3.58667e+06	3.88317e+06	3.50137e+06	3.72647e+06	4.29473e+06	4.45315e+06	4.08723e+06	3.59734e+06	3.35017e+06	3.02971e+06	801587	810816	800113	1.35597e+06	1.26669e+06	1.29935e+06	1.00067e+06	973246	886337	634455	660634	644843	692968	824840	772534	2.44956e+06	2.38945e+06	2.33277e+06	2.53286e+06	-	-	1.1668	0.000877365	0.179252
Lmzn006284	471.35	471.35	472.355	C30H48O4	[M-H]-	2-Hydroxyursolic acid*	Terpenoids	Triterpene	-	1	976603	951266	1.02005e+06	554815	625851	568812	627893	469334	484743	619769	648333	759171	448001	482030	430916	4.34134e+06	3.79458e+06	4.23774e+06	3.79836e+06	3.86341e+06	3.50806e+06	3.55202e+06	2.76997e+06	3.16909e+06	1.68635e+06	1.94134e+06	1.63415e+06	2.08036e+06	1.83138e+06	1.90794e+06	2.30346e+06	2.25665e+06	2.18462e+06	2.12344e+06	-	-	1.16491	0.00252589	4.19743
MWSslk106	122.1	105.07	121.089	C8H11N	[M+H]+	2-Phenylethylamine	Alkaloids	Benzylphenylethylamine alkaloids	156-28-5	3	2.89362e+07	2.59546e+07	2.64713e+07	2.76339e+07	2.5923e+07	2.80637e+07	1.96058e+07	1.87934e+07	1.95221e+07	2.00504e+07	1.82796e+07	1.93004e+07	5.02792e+06	4.99853e+06	5.04162e+06	2.35686e+06	2.41255e+06	2.28801e+06	915995	910495	967306	1.13193e+06	1.07394e+06	1.13764e+06	1.29747e+06	1.28264e+06	1.30639e+06	144511	154898	149666	1.06601e+07	1.11031e+07	1.07881e+07	1.01806e+07	C05332	ko00360,ko01100	1.16677	0.00135663	0.0867407
Lmxp000939	136.06	119.04	135.054	C5H5N5	[M+H]+	Zarzissine	Alkaloids	Alkaloids	160568-14-9	3	4.79333e+07	4.89518e+07	5.18286e+07	6.75183e+07	6.32452e+07	6.19687e+07	5.75221e+07	5.2948e+07	5.85026e+07	7.66152e+07	6.724e+07	6.95861e+07	1.3503e+07	1.32033e+07	1.37224e+07	3.51001e+06	3.65689e+06	3.82368e+06	2.45947e+06	2.36238e+06	2.09904e+06	3.85964e+06	4.24634e+06	3.54076e+06	5.64919e+06	6.00483e+06	5.50347e+06	7.62933e+06	8.03244e+06	7.67498e+06	2.6858e+07	2.81182e+07	2.60125e+07	2.79198e+07	-	-	1.16691	0.000603201	0.0739043
Hmqp005412	319.22	319.22	318.219	C20H30O3	[M+H]+	12-Hydroxyabietic Acid	Terpenoids	Ditepenoids	3484-61-5	1	261356	252230	277901	250829	257827	202851	362390	337273	358280	442156	367494	433810	234269	318123	314825	466063	448227	565745	457972	652157	482006	631002	383887	496908	396947	496906	591167	711687	597439	698486	364532	393212	381161	365864	-	-	-	-	-
Wmlp004150	515.301	497.291	514.293	C30H42O7	[M+H]+	Ganoderic acid C1*	Terpenoids	Triterpene	95311-97-0	2	111787	111270	136508	32435	30162.5	29648.1	0	0	0	0	0	0	0	0	0	3.42652e+07	3.78906e+07	3.47277e+07	3.97709e+07	3.61586e+07	3.9802e+07	3.5529e+07	3.64523e+07	3.69078e+07	3.25644e+07	3.41136e+07	3.41084e+07	3.54591e+07	3.62258e+07	3.38968e+07	2.60881e+07	2.83965e+07	2.80559e+07	2.74772e+07	-	-	1.1669	0.00102726	297.257
Wmln008230	571.293	511.272	572.299	C32H44O9	[M-H]-	GanodericacidH	Terpenoids	Triterpene	98665-19-1	2	136553	136343	138671	0	0	0	0	0	0	0	0	0	0	0	0	2.27704e+07	2.33876e+07	2.3668e+07	1.88721e+07	1.75558e+07	1.9074e+07	1.75862e+07	1.69937e+07	1.6422e+07	1.70637e+07	1.69428e+07	1.71889e+07	1.45025e+07	1.47487e+07	1.44229e+07	1.76601e+07	1.75413e+07	1.80422e+07	1.90147e+07	-	-	1.16729	0.000131254	169.659
Zmjp011129	473.36	455.35	472.355	C30H48O4	[M+H]+	1,3-Dihydroxyurs-12-en-28-oic acid (Kaneric acid)	Terpenoids	Triterpene	107693-87-8	2	1.58349e+06	1.58832e+06	1.71966e+06	1.6664e+06	1.3172e+06	1.38829e+06	1.62967e+06	1.60152e+06	1.63635e+06	1.99308e+06	2.09644e+06	1.78553e+06	2.31475e+06	2.30827e+06	1.78968e+06	554670	595967	674919	1.32128e+06	1.29487e+06	1.30552e+06	1.20771e+06	921338	1.24288e+06	1.01183e+06	1.11756e+06	1.13768e+06	1.97635e+06	1.60597e+06	1.99305e+06	1.49247e+06	1.42199e+06	1.37046e+06	1.46628e+06	-	-	1.15778	8.15546e-05	0.373212
pmp001265	480.353	318.302	479.346	C24H49NO8	[M+H]+	2-Amino-4-dihydroxy octadecyl galactoside	Alkaloids	Alkaloids	-	3	525890	534080	553844	451815	598682	560856	207207	316448	314023	504048	453120	569424	262908	257090	242115	359936	286457	454848	481160	550297	459013	569161	485849	646747	667116	521879	612360	274162	412980	425593	479994	498601	475827	454973	-	-	-	-	-
Hmlp006326	273.11	137.06	272.105	C16H16O4	[M+H]+	2',4'-dihydroxy-4-methoxydihydrochalcone	Flavonoids	Chalcones	-	3	36560.8	43833.7	45435.5	58803.3	48077.6	55889.7	49049.5	38937.5	46242.9	27423.9	36576.1	29506.8	27495.1	20193.9	18460.4	33454.1	28550.6	28891.2	67534.5	77182.1	67943.4	73143.3	73104.3	74364.3	59429.5	62377.4	71566.5	103681	108964	101718	39190.2	36098	36958.9	38604.1	-	-	-	-	-
Zmdp005767	517.13	269.09	516.127	C25H24O12	[M+H]+	Formononetin-7-O-(6''-Malonyl)glucoside	Flavonoids	Isoflavones	-	3	4456.1	8340	10005	15005	1696.72	3689.46	3178.78	1191.56	8340	5151.17	8135.84	4867.41	0	0	0	560105	554405	576508	712012	698991	777681	874222	818932	915162	872790	707955	737753	707261	788046	809430	347095	353085	323322	345713	C16222	ko00943	1.15993	6.06389e-05	74.1639
MWSHC20168	153.02	109.03	154.027	C7H6O4	[M-H]-	Methyl cumalate	Phenolic acids	Phenolic acids	6018-41-3	3	57149.8	60251.3	44573.7	39730.4	38514.9	30619.4	81114.4	95405.6	96289.2	424028	415529	399931	182690	202467	207900	122455	119013	110634	221945	222832	221754	196189	228114	199010	123440	143269	124953	208888	220214	238434	151109	165609	157509	160493	-	-	1.13265	0.000684046	2.17381
Wmln008286	513.285	495.276	514.293	C30H42O7	[M-H]-	GanodericacidD	Terpenoids	Triterpene	108340-60-9	2	74579.2	53392.2	53194.4	13823.2	14779.3	9952.04	4664.82	4968.22	4778.04	4373.93	5566.53	7574.49	10146.5	6724.84	4561.08	7.79017e+06	7.88675e+06	8.19476e+06	8.34866e+06	8.762e+06	8.12672e+06	8.59371e+06	8.63911e+06	8.19567e+06	7.19406e+06	7.35126e+06	7.33558e+06	7.1511e+06	7.3787e+06	7.46199e+06	6.74936e+06	6.52946e+06	6.21151e+06	6.27383e+06	-	-	1.16609	0.000228262	131.767
Halp005703	531.3	381.24	530.288	C30H42O8	[M+H]+	Ganoderic Acid M	Terpenoids	Triterpene	-	2	56715.5	47832	58578	23636.9	13089.7	9172.35	10277.3	13425.7	4630.31	17317	13118.8	15410.1	23029.8	20078	5005	2.69605e+07	2.92988e+07	2.90811e+07	2.81551e+07	2.7877e+07	2.73951e+07	2.75701e+07	3.00842e+07	3.14204e+07	2.87852e+07	2.91775e+07	2.92794e+07	2.57555e+07	2.72315e+07	2.7724e+07	1.67777e+07	1.79096e+07	1.84204e+07	1.76911e+07	-	-	1.16703	0.000689102	523.158
Wbhp008068	353.23	353.23	352.225	C20H32O5	[M+H]+	(1R,4aS,4bR,7R,8R,8aR,9S,10aR)-7-ethenyl-8,8a,9-trihydroxy-1,4a,7-trimethyl-2,3,4,4b,5,6,8,9,10,10a-decahydrophenanthrene-1-carboxylic acid	Terpenoids	Terpene	-	3	2.88097e+06	2.25377e+06	2.41668e+06	2.68088e+06	2.34456e+06	2.53487e+06	2.30119e+06	1.88538e+06	1.9652e+06	2.24579e+06	2.07218e+06	2.09553e+06	629417	701456	857800	1.90645e+06	2.56066e+06	2.2429e+06	1.22902e+06	1.44156e+06	1.7039e+06	1.6308e+06	1.38276e+06	1.51743e+06	1.67217e+06	1.77686e+06	1.76861e+06	954670	1.12276e+06	1.15665e+06	1.65395e+06	1.73957e+06	1.81291e+06	1.78112e+06	-	-	-	-	-
pmn001407	503.34	279.16	504.345	C30H48O6	[M-H]-	2,3,16,21-Tetrahydroxyolean-12-en-28-oic acid (Platycogenic acid C)	Terpenoids	Triterpene	26121-81-3	3	1.22885e+06	1.22444e+06	1.23798e+06	1.79101e+06	1.81466e+06	1.76233e+06	953679	977166	907185	217375	183439	182390	4.38653e+06	4.14448e+06	4.20394e+06	1.34218e+06	1.39272e+06	1.43793e+06	581536	591199	617606	1.04822e+06	766503	890543	826451	844744	805316	153646	156506	157364	1.23224e+06	1.34136e+06	1.28878e+06	1.23947e+06	-	-	-	-	-
Hmmp001541	298.11	136.06	297.1	C17H15NO4	[M+H]+	(E)-3-(3',5'-Dimethoxy-4'-hydroxy-benzylidene')-2-indolinone	Alkaloids	Plumerane	-	2	4.08255e+07	3.88558e+07	4.044e+07	5.3189e+07	5.66172e+07	5.26638e+07	4.93924e+07	4.67185e+07	4.96981e+07	6.13044e+07	5.57301e+07	6.06382e+07	1.64462e+07	1.52235e+07	1.51114e+07	5.33309e+06	5.29527e+06	5.73366e+06	4.25453e+06	4.17027e+06	3.59361e+06	7.06559e+06	6.97529e+06	6.84868e+06	1.17328e+07	1.16917e+07	1.14948e+07	1.75857e+07	1.54882e+07	1.81739e+07	2.8672e+07	3.03776e+07	2.75664e+07	2.87987e+07	-	-	1.16677	0.000155605	0.136212
Wcdp006741	520.34	184.08	519.332	C26H50NO7P	[M+H]+	1-(9Z,12Z-Octadecadienoyl)-Sn-Glycero-3-Phosphocholine	Others	Others	22252-07-9	3	660175	656390	850983	426490	456218	426692	454159	447660	407813	653252	755508	606682	919470	852210	930220	1.64451e+06	1.34622e+06	1.51069e+06	1.06245e+06	1.22123e+06	1.25675e+06	1.30496e+06	1.42123e+06	1.61096e+06	1.27478e+06	1.42507e+06	1.25316e+06	1.31549e+06	1.3775e+06	1.44156e+06	1.02613e+06	966883	1.05763e+06	985737	-	-	1.12365	0.00260974	2.07673
MWStz040	116.07	70.0668	115.063	C5H9NO2	[M+H]+	Pterolactam	Alkaloids	Pyrrole alkaloids	38072-88-7	3	3.00198e+07	3.03394e+07	3.01821e+07	3.04561e+07	2.46638e+07	2.86463e+07	2.24257e+07	2.35095e+07	2.2162e+07	3.19395e+07	3.32916e+07	3.27572e+07	1.26324e+07	1.31069e+07	1.18381e+07	2.88268e+07	2.86218e+07	2.84855e+07	2.74107e+07	2.58688e+07	2.59711e+07	2.76922e+07	2.8156e+07	2.78522e+07	3.32534e+07	3.66003e+07	3.30187e+07	2.81308e+07	2.8938e+07	2.81819e+07	2.64323e+07	2.79854e+07	2.85464e+07	2.90369e+07	-	-	-	-	-
Wcgp010223	277.22	93.07	276.209	C18H28O2	[M+H]+	3-(Cyclohexen-1-yl)-2-hydroxy-4a,5-dimethyl-2,3,4,5,6,7,8,8a-octahydronaphthalen-1-one	Others	Others	-	1	866313	849182	807157	771437	911021	1.02696e+06	1.0342e+06	1.02543e+06	1.31238e+06	1.09924e+06	1.02774e+06	1.26862e+06	570220	501611	517102	356807	397758	522026	320916	344967	353873	294585	333402	344270	309497	327405	288067	260731	248389	261052	566074	624777	589335	595361	-	-	-	-	-
Lmqn001857	183.03	139.04	184.037	C8H8O5	[M-H]-	3,5-Dihydroxy-4-methoxybenzoic acid; 4-O-Methylgallic Acid	Phenolic acids	Phenolic acids	4319-02-2	2	26209.8	17544	20699.9	274094	129281	285289	5.49654e+06	5.69002e+06	6.00731e+06	1.35157e+07	1.22481e+07	1.37749e+07	7.68072e+06	7.55123e+06	7.92553e+06	60317.9	67127.4	28703.3	34445.2	26159.6	44066.3	43477.5	26295.5	21863.1	27093.8	38041.4	30333.9	27720.2	23937.3	25341.3	2.14573e+06	2.15641e+06	2.21771e+06	2.34203e+06	-	-	-	-	-
Lmzn206284	471.35	471.35	472.355	C30H48O4	[M-H]-	3,13-Dihydroxylup-20(29)-en-28-oic acid (Terminic acid)	Terpenoids	Triterpene	-	3	869698	952569	1.05515e+06	555619	595574	548929	635618	501701	492386	614300	693903	693721	442443	448400	418669	4.59154e+06	3.86903e+06	4.34543e+06	4.23891e+06	3.65899e+06	3.44589e+06	3.22617e+06	2.79641e+06	2.87668e+06	1.5725e+06	1.94765e+06	1.80833e+06	2.10134e+06	2.01648e+06	1.98434e+06	2.27429e+06	2.13695e+06	2.35896e+06	2.22932e+06	-	-	1.16141	0.00258648	4.45052
Ymjm000067	321.24	179.14	320.235	C20H32O3	[M+H]+	14-Hydroxyvibsanin F	Terpenoids	Ditepenoids	-	1	2.61643e+06	2.65091e+06	2.45862e+06	2.97604e+06	2.79164e+06	2.85493e+06	3.2262e+06	2.83341e+06	3.11405e+06	2.77515e+06	2.57419e+06	2.74806e+06	1.8212e+06	1.95112e+06	2.16705e+06	5.53671e+06	5.41064e+06	5.13887e+06	4.50603e+06	4.82108e+06	5.31955e+06	4.63438e+06	5.3162e+06	4.81318e+06	5.20087e+06	5.48219e+06	5.26546e+06	4.61102e+06	4.50702e+06	5.03857e+06	3.97459e+06	4.21213e+06	3.81126e+06	3.97287e+06	-	-	1.16286	0.00025287	2.0821
Lmln006772	655.315	511.272	656.32	C36H48O11	[M-H]-	Ganoleuconin L	Terpenoids	Triterpene	1803146-31-7	3	1.13336e+07	1.26946e+07	1.21406e+07	1.41544e+07	1.49287e+07	1.52274e+07	2.21339e+07	2.38583e+07	2.30462e+07	2.85163e+07	2.8198e+07	2.55663e+07	2.71018e+07	2.71841e+07	2.79998e+07	30108.8	21408.2	30561.6	20731.8	17441.8	21411.9	20997.4	23257.6	12179.2	39135.4	18907.6	19453.3	22089.8	18475.4	17536.5	7.44009e+06	7.74059e+06	8.18334e+06	7.57839e+06	-	-	1.16638	0.00107672	0.00226932
HJAP084	555.37	435.33	554.361	C34H50O6	[M+H]+	3,22-Diacetyloxy-lanosta-7,9(11),24-trien-26-oic acid (Ganoderic Acid R)*	Terpenoids	Triterpene	103963-39-9	1	9922.09	10325.8	12296.9	1569.02	3513.97	3316.33	0	0	0	0	0	0	0	0	0	525637	491566	512906	597349	582434	655702	409045	363624	378346	165246	163371	173625	175520	181920	171390	206557	197503	205353	218619	-	-	1.16655	0.000371076	47.0156
HJAP094	501.32	355.26	500.314	C30H44O6	[M+H]+	15,23-Dihydroxy-3,11-dioxolanosta-8,24-dien-26-oic acid (Ganolucidic acid D)	Terpenoids	Triterpene	102607-22-7	3	680949	584054	579019	212875	172548	209843	89068.4	109062	114290	110831	102505	111229	157097	184570	162737	103472	92973.1	99905.3	117438	185680	212144	169868	218946	186086	143680	125682	151627	227788	160544	165923	228412	247228	226075	228038	-	-	1.16463	0.00385536	0.160709
Smpn009230	487.34	487.34	488.35	C30H48O5	[M-H]-	2,3,23-Trihydroxyolean-12-en-28-oic acid*	Terpenoids	Triterpene	-	1	2.02612e+06	1.81104e+06	1.76251e+06	1.44343e+06	1.3093e+06	1.4454e+06	1.29774e+06	1.44519e+06	1.52582e+06	1.83925e+06	1.77115e+06	1.88177e+06	1.93604e+06	2.07097e+06	1.94091e+06	4.12881e+06	3.66891e+06	3.36957e+06	3.79249e+06	3.91511e+06	4.10447e+06	3.31901e+06	3.52688e+06	3.38737e+06	2.32889e+06	2.6262e+06	2.63186e+06	3.12889e+06	3.20881e+06	3.02003e+06	2.39008e+06	2.18496e+06	2.30433e+06	2.39804e+06	-	-	-	-	-
Lmgn013947	471.35	471.35	472.355	C30H48O4	[M-H]-	2α,3α-Dihydroxyolean-12-en-28-oic acid	Terpenoids	Triterpene	26563-68-8	3	104576	161349	65196	99271.7	102980	84924.1	84393.7	85051.8	93599.7	98953	116190	80596.3	76431.4	92552.4	88385.4	183125	204506	200834	217315	217439	267542	324501	209378	196717	141231	156883	138555	194449	199051	211841	181243	170693	178656	164876	-	-	-	-	-
pme1738	138.079	94.0651	137.071	C7H9N2O	[M+H]+	3-Carbamyl-1-methylpyridinium;(1-Methylnicotinamide)	Alkaloids	Pyridine alkaloids	1005-24-9	3	527752	574778	490779	489497	448532	462781	354496	392111	365272	292018	246782	233984	261639	225159	270758	63814.8	34006	61570.3	83786.3	86796.3	63400.7	41499.5	72994.2	62128.9	49206.5	58508.5	49029.1	83340	44871.2	64452.1	255937	255332	274709	248492	C02918	ko00760,ko01100	1.149	0.000796308	0.100038
HJAP102	471.34	435.33	470.34	C30H46O4	[M+H]+	3,15-Dihydroxylanostane-7,9(11),24-trien-26-oic acid (Ganoderic Acid Jb)	Terpenoids	Triterpene	112430-68-9	3	6.31699e+06	6.45045e+06	7.42942e+06	5.23133e+06	5.32839e+06	6.62743e+06	6.09281e+06	6.34249e+06	6.2766e+06	6.63946e+06	6.36893e+06	6.10874e+06	5.5122e+06	5.96154e+06	5.9256e+06	421755	128957	162221	306869	307801	445948	218614	235472	220895	261500	235349	181171	263883	436634	358907	4.87551e+06	4.55792e+06	5.06585e+06	4.9031e+06	-	-	1.14228	0.00168923	0.0352992
Yshs000052	485.32	455.31	486.334	C30H46O5	[M-H]-	6,30-Dihydroxy-3-oxo-lupane-20(29)-en-28-oic acid	Terpenoids	Triterpene	-	2	32044.1	10716.9	12600	6930.9	8118.9	27809.2	25389.6	26989.6	5310.9	30583.4	11520	30421.9	28081.8	7741.8	19026.8	52216.8	60496.2	63638.5	88006.3	81946.8	87311.6	69744.6	72002.3	74604.5	50547.9	47105.1	52246.9	66910.8	68911	66016.1	42605	39185.6	40939.2	43290.9	-	-	1.02675	0.0138482	3.18549
Lmln006193	529.282	481.261	530.288	C30H42O8	[M-H]-	Ganoleuconin E	Terpenoids	Triterpene	1803146-24-8	3	253412	249804	239705	1.78308e+06	1.69378e+06	1.88855e+06	4.60886e+06	4.74824e+06	4.51087e+06	6.39486e+06	6.60562e+06	6.61363e+06	5.52343e+06	5.92307e+06	5.47218e+06	58088.3	49964.1	43658.2	66802.6	69432	53709.5	61730	57710	55752.2	56710.4	55043.4	50408.1	61715.5	64795.4	58347.8	343217	314187	347610	334608	-	-	1.16089	4.65958e-06	0.204208
MWS1769	88.1121	71.0853	87.1048	C5H13N	[M+H]+	3-Methyl-1-butylamine	Alkaloids	Alkaloids	107-85-7	3	288828	330708	333417	289014	286011	303465	241987	250153	255893	338719	322237	77024.3	95329	98951.4	100154	158093	144236	163017	72188	86691.1	90881.6	92872.3	89994.8	87468.7	113966	80621.2	86701	15866.5	20165.9	20404.8	182114	184080	169002	169989	C02640	-	1.15162	0.00341086	0.488319
Lmzp012394	441.37	219.17	440.365	C30H48O2	[M+H]+	3,4-Secours-4(23),12-dien-3-oic acid (Roburic acid)	Terpenoids	Triterpene	6812-81-3	3	43626.3	41303.9	45835.3	71522.6	60257.1	60456	66521.5	67457	66934.1	89200.3	83170.8	89946.4	72921.1	76733.5	72968.5	110893	114927	112016	119400	98865.9	125721	113703	94826.2	117500	169801	187030	170232	132510	151278	143936	88428	98156.3	96433.9	94521.4	-	-	1.16468	2.82081e-06	2.58352
HJAP078	453.33	435.33	452.329	C30H44O3	[M+H]+	3-Oxolanosta-7,9(11),24-trien-26-oic acid (Ganoderic Acid S)	Terpenoids	Triterpene	104759-35-5	2	122872	117294	149212	99412.6	99250.7	93618.8	70579.4	86918.8	71398.2	101828	97303.5	89272.2	85125.3	80543.6	47833.7	1.56762e+06	1.57453e+06	1.65693e+06	2.07298e+06	1.82336e+06	2.04326e+06	1.73749e+06	1.42953e+06	1.57702e+06	970566	1.15829e+06	1.26551e+06	1.43955e+06	1.52163e+06	1.7146e+06	857720	820153	777048	852820	-	-	1.16519	9.81438e-05	12.325
HJN024	391.14	121.03	392.147	C20H24O8	[M-H]-	Gastrodioside	Phenolic acids	Phenolic acids	77162-64-2	3	23611.9	32525.4	11670	17709.3	16855.3	30220.4	40970.7	29209.1	23609.7	31209.8	37707.2	33804.8	55272.4	36415.1	31865.1	70209.8	80900.4	50850.3	103375	124659	120894	111561	113124	118308	94910.4	78937.3	112491	154060	192429	178107	57013.5	54169.1	57867.8	52496.2	-	-	1.01212	0.0177281	2.97845
Lmsp013116	321.24	123.08	320.235	C20H32O3	[M+H]+	Ent-16α,17-Dihydroxykauran-2-one	Terpenoids	Ditepenoids	-	2	3.18017e+06	3.02236e+06	3.26475e+06	3.7502e+06	3.58426e+06	3.47124e+06	3.76597e+06	3.54572e+06	3.86316e+06	3.51835e+06	3.05957e+06	3.46244e+06	2.17274e+06	2.17171e+06	2.27961e+06	6.99413e+06	6.79207e+06	6.87148e+06	7.7741e+06	7.98333e+06	8.23032e+06	7.11021e+06	7.52072e+06	7.75216e+06	7.8831e+06	8.2554e+06	7.75808e+06	7.26044e+06	7.06596e+06	7.96166e+06	5.36177e+06	5.59192e+06	5.91262e+06	5.87294e+06	-	-	1.16508	3.18335e-06	2.18201
pmp001073	168.1	150.09	167.095	C9H13NO2	[M+H]+	Synephrine; 4-[1-Hydroxy-2-(methylamino)ethyl]phenol	Alkaloids	Phenolamine	94-07-5	3	1.47162e+06	1.58497e+06	1.58625e+06	1.51631e+06	1.38948e+06	1.44221e+06	1.65975e+06	1.86274e+06	1.70851e+06	1.50113e+06	1.19751e+06	1.47573e+06	1.33353e+06	1.25642e+06	1.24751e+06	1.23011e+06	1.19144e+06	1.245e+06	861650	998756	917258	979922	1.03619e+06	956169	1.0358e+06	1.05541e+06	1.07709e+06	628773	655326	624319	1.06253e+06	1.05919e+06	961756	1.03087e+06	C04548	-	-	-	-
Wbmp010456	277.22	93.07	276.209	C18H28O2	[M+H]+	Macrophypene B	Terpenoids	Ditepenoids	-	3	797296	851643	869471	818242	733487	882981	1.11391e+06	1.10058e+06	1.10553e+06	1.14816e+06	1.05047e+06	1.20532e+06	490195	459882	568952	378101	336678	381643	367505	334220	384613	295651	328903	329858	286424	314252	343617	211253	247696	236430	552379	514108	573409	538993	-	-	1.15959	0.00014221	0.435363
Wmnp000001	473.36	455.35	472.355	C30H48O4	[M+H]+	3,12-Dihydroxyoleanan-28,13-olide (Oleanderolide)	Terpenoids	Triterpene	-	2	639263	695450	1.40567e+06	579107	530857	619963	536828	527782	595861	545066	592433	645950	522529	560079	522603	81947.4	90682.8	90865	125611	154974	136725	114649	116953	109363	77789.7	84664.7	123330	106435	99853.3	99290.1	302217	312349	334954	326426	-	-	1.13975	0.0788101	0.0961526
Hmgn004139	373.13	329.05	374.137	C20H22O7	[M-H]-	Isohydroxymatairesinol	Lignans and Coumarins	Lignans	-	3	126748	108418	133962	115174	74922.7	77374	150520	131188	146347	178461	183773	135274	125322	131878	139515	93530.4	115850	98421.5	114084	94548.4	100161	96667.4	108288	86354.1	134700	137154	116509	219238	228332	217941	131541	118196	121676	124480	-	-	-	-	-
Cmcn011220	321.25	221.15	322.251	C20H34O3	[M-H]-	Imbricatolic acid	Terpenoids	Ditepenoids	6832-60-6	1	14512.2	16383.4	12980.8	11612.1	11608.7	10284.1	12088.6	14129.7	12900.2	17838.6	17130.9	15310.2	11743.4	9091.72	7969.37	5958.21	7824.01	10616.2	6289.48	6555.14	5992.29	7927.29	6835.19	6705.29	6859	9044.76	7832.11	6385.42	6043.33	6743.28	10790.5	11716.4	10814	11676.2	-	-	-	-	-
HJAP086	513.36	435.33	512.35	C32H48O5	[M+H]+	3-Acetoxy-15-hydroxylanosta-7,9(11),24-trien-26-oic acid (Ganoderic Acid Mf)	Terpenoids	Triterpene	108026-94-4	2	8865.74	5817.95	5106.92	5852.67	6969.48	5981.22	4971.01	3879.89	4924.18	6256.54	4642.64	4672.34	5278.65	4739.76	4015.86	48727.5	54840.1	53200	181313	187528	223282	135041	152523	134589	72746.9	80430.1	81872.1	91923.3	101311	122782	66097.9	60928	65053	60312.9	-	-	1.15231	0.000104901	7.92131
Halp006458	533.31	451.29	532.304	C30H44O8	[M+H]+	Lucidenic Acid I	Terpenoids	Triterpene	-	1	49267.4	56059	53868.3	11767.2	29411.2	24448.7	18199.2	10005	22523.1	33928.2	35969.5	28495.8	18005.5	9730.69	12127.4	2.03164e+07	1.9853e+07	2.1597e+07	1.93284e+07	1.92274e+07	2.25228e+07	2.19365e+07	2.28925e+07	2.42026e+07	1.79337e+07	2.08567e+07	1.75598e+07	1.76266e+07	1.59397e+07	1.90811e+07	1.24007e+07	1.36758e+07	1.36236e+07	1.35754e+07	-	-	1.16716	0.000644275	387.993
Wbsn013678	525.39	251.2	526.402	C34H54O4	[M-H]-	serratenediol diacetate	Terpenoids	Triterpene	27832-84-4	1	570684	317272	452497	246506	219692	242837	176146	232261	227071	271755	262526	280955	96346	81922.4	81194.5	534322	527096	542625	485236	451114	539040	454190	357615	501005	358188	334884	407883	153915	187338	163117	325346	305062	337164	309702	-	-	-	-	-
Xmln005368	221.12	177.13	222.126	C13H18O3	[M-H]-	Dehydrovomifoliol	Terpenoids	Monoterpenoids	15764-81-5	2	78778.1	77350	64298.5	54324.2	51558.2	61046.9	76953.4	73811.7	92469.6	101781	104921	110683	73404.7	68758.6	65518.9	63388.1	65015.4	58022.1	63048.4	58427.2	59846.1	63362.4	53900.4	58856	79404.8	69541.3	82697.5	146064	120569	126729	76207.8	79430.2	85110.2	79423.4	-	-	-	-	-
Halp006800	573.31	365.21	572.298	C32H44O9	[M+H]+	Ganoderenic acid K	Terpenoids	Triterpene	-	1	3344.98	5245.22	1672.67	860.893	5005	880.045	0	0	0	0	0	0	0	0	0	1.229e+06	1.37998e+06	1.19552e+06	1.16112e+06	1.27496e+06	1.22123e+06	1.26744e+06	1.61207e+06	1.40924e+06	1.78429e+06	1.60902e+06	1.67908e+06	1.42478e+06	1.46133e+06	1.58656e+06	953927	899083	943811	1.00641e+06	-	-	1.16012	0.00200038	370.706
HJAP079	513.36	435.33	512.35	C32H48O5	[M+H]+	15-Acetoxy-3-hydroxylanostane-7,9(11),24-trien-26-oic acid (Ganoderic Acid TN)	Terpenoids	Triterpene	112430-64-5	2	0	0	0	0	0	0	0	0	0	0	0	0	0	0	0	1.22713e+06	1.17173e+06	1.13051e+06	1.35915e+06	1.29905e+06	1.30424e+06	953600	825362	935201	447885	450602	451742	320927	266690	235036	459001	429451	468865	427456	-	-	1.16728	0.000565677	#DIV/0!
mws1610	471.35	471.35	472.355	C30H48O4	[M-H]-	2,3-Dihydroxyurs-12-en-29-oic acid (Maslinic acid)*	Terpenoids	Triterpene	4373-41-5	1	174560	182322	184641	118675	138257	193418	388990	244246	242023	199958	268743	226795	444744	408273	270920	1.42013e+06	1.43567e+06	1.12821e+06	1.74709e+06	1.71958e+06	1.47167e+06	1.76939e+06	1.84738e+06	1.77766e+06	1.35974e+06	1.65406e+06	1.40923e+06	2.08684e+06	1.64948e+06	1.85357e+06	965965	957108	1.058e+06	973617	C16939	-	1.16346	0.00746532	7.35705
Lacp001431	268.15	136.06	267.147	C14H21NO4	[M+H]+	N-(3-hydroxy-4-methoxyphenethyl)-4-hydroxybutanamide	Alkaloids	Phenolamine	-	2	1.86717e+07	1.8488e+07	2.10713e+07	1.65352e+07	1.83424e+07	1.61391e+07	2.01736e+07	2.13984e+07	2.0656e+07	1.67364e+07	1.53111e+07	1.74982e+07	1.57437e+07	1.56196e+07	1.55867e+07	1.38291e+06	1.08189e+06	1.21666e+06	892190	917753	1.07094e+06	1.20023e+06	1.45623e+06	1.53955e+06	1.44065e+06	1.38709e+06	1.4304e+06	5.10136e+06	4.81127e+06	4.61234e+06	9.24038e+06	9.63319e+06	9.47349e+06	1.03062e+07	-	-	1.16523	0.00189855	0.0632217
Wbsp007875	473.36	473.36	472.355	C30H48O4	[M+H]+	3β,21α,24β-trihydroxyserrat-14-en-16-one	Terpenoids	Triterpene	-	3	3.60811e+06	3.92484e+06	3.85379e+06	2.15177e+06	1.86464e+06	2.06885e+06	1.13736e+06	1.3272e+06	1.2684e+06	1.55434e+06	1.6218e+06	1.49801e+06	1.23434e+06	1.12201e+06	1.29537e+06	1.70819e+06	1.90931e+06	1.77052e+06	2.00329e+06	2.04261e+06	2.61572e+06	1.5356e+06	1.74659e+06	1.55504e+06	870689	1.0005e+06	956581	1.91672e+06	1.93946e+06	1.93478e+06	1.66623e+06	1.81285e+06	1.68253e+06	1.6258e+06	-	-	1.16023	0.000203543	0.473184
Lmgn001670	137.03	108.02	138.032	C7H6O3	[M-H]-	Salicylic acid	Phenolic acids	Phenolic acids	69-72-7	1	22328.2	27577	28922.3	21838.3	33643.6	40404.9	115108	108009	80837.7	381308	386872	369573	342470	292059	372670	84894.7	74948.8	74476.1	130473	119796	135730	141348	115933	123926	281228	289151	276279	516259	534110	559401	155789	160489	172735	156992	C00805	ko00996,ko01100,ko01110,ko04075	1.15164	0.000631672	2.97256
Halp007218	529.28	363.2	528.272	C30H40O8	[M+H]+	Ganoderenic Acid E	Terpenoids	Triterpene	-	1	49669.4	49994.5	51548.3	17324.2	16853.9	12785.5	7171.81	11140.5	3303.36	10673	9700.21	10174.5	8096.18	3707.17	8654.47	2.24338e+07	2.13332e+07	2.33701e+07	2.61694e+07	2.896e+07	2.75064e+07	2.89189e+07	2.67397e+07	2.81626e+07	2.00002e+07	2.30794e+07	2.27483e+07	1.26392e+07	1.83254e+07	1.82425e+07	1.26005e+07	1.35507e+07	1.32262e+07	1.41435e+07	-	-	1.16726	0.000694227	443.992
Halp006856	517.32	499.31	516.309	C30H44O7	[M+H]+	Ganoderic Acid Sigma	Terpenoids	Triterpene	-	2	824733	814654	846411	117003	313340	174772	269150	141026	75402.6	263073	96674	85802.6	362878	371066	370693	3.62481e+07	3.82465e+07	3.7519e+07	3.82961e+07	4.63582e+07	4.32764e+07	4.09074e+07	4.43923e+07	4.20502e+07	3.19434e+07	3.39509e+07	3.40489e+07	3.33892e+07	3.25381e+07	3.12492e+07	2.76395e+07	2.77089e+07	3.03741e+07	2.96886e+07	-	-	1.16724	0.000254876	45.0614
MWSmce448	127.05	81.04	126.043	C5H6N2O2	[M+H]+	Imidazol-1-yl-acetic acid*	Alkaloids	Alkaloids	22884-10-2	3	380732	406619	383672	479734	456479	268422	192305	419849	244474	249261	279125	349454	597944	645712	582017	136477	121814	119575	175165	222654	158790	201996	155944	185529	193018	141500	175292	139487	211996	267645	334848	309028	298808	319910	-	-	1.16346	4.02959e-05	0.322681
MWSmce118	127.047	81.044	126.043	C5H6N2O2	[M+H]+	Imidazole-4-Acetic Acid*	Alkaloids	Alkaloids	645-65-8	3	380732	406619	383672	479734	456479	268422	192305	419849	244474	249261	279125	349454	597944	645712	582017	136477	121814	119575	175165	222654	158790	201996	155944	185529	193018	141500	175292	139487	211996	267645	334848	309028	298808	319910	C02835	ko00340,ko01100	1.16346	4.02959e-05	0.322681
Halp005652	519.33	501.32	518.324	C30H46O7	[M+H]+	Ganoderic Acid B8	Terpenoids	Triterpene	-	2	111935	98713.6	87946.8	146187	131662	143154	211531	196026	229339	380672	161797	272010	281377	368094	396318	1.01569e+07	1.01091e+07	9.23349e+06	1.04751e+07	9.7559e+06	9.47505e+06	1.12684e+07	1.11786e+07	1.15523e+07	1.04265e+07	1.05281e+07	9.54361e+06	8.76155e+06	9.11568e+06	9.28358e+06	7.29567e+06	8.08502e+06	7.47084e+06	7.95547e+06	-	-	1.16667	0.000944298	98.794
Halp006626	531.3	477.27	530.288	C30H42O8	[M+H]+	Lucidenic Acid C6	Terpenoids	Triterpene	-	2	681625	593189	629967	692005	648572	433102	413041	522306	788193	291622	256844	352330	352194	288481	354445	1.96666e+06	2.32673e+06	2.15366e+06	1.94747e+06	1.8108e+06	1.94903e+06	2.00073e+06	1.68048e+06	2.05262e+06	1.74074e+06	1.7038e+06	1.63363e+06	1.26891e+06	1.58463e+06	1.57711e+06	1.28496e+06	1.29736e+06	1.33397e+06	1.43045e+06	-	-	1.16112	0.00308161	3.38467
Smcp001137	188.07	118.06	187.063	C11H9NO2	[M+H]+	naphthisoxazol A	Alkaloids	Alkaloids	-	3	2.18052e+07	1.89752e+07	2.08994e+07	2.2295e+07	2.11964e+07	2.02039e+07	1.69546e+07	1.72999e+07	1.72724e+07	2.15296e+07	1.98444e+07	2.29515e+07	2.28422e+07	2.46196e+07	2.28355e+07	2.72924e+07	2.67473e+07	2.69644e+07	2.04498e+07	2.13986e+07	2.30157e+07	1.80359e+07	1.95716e+07	1.99329e+07	2.20457e+07	2.04093e+07	1.94366e+07	12950749	1.21659e+07	1.411e+07	1.8576e+07	2.03046e+07	1.87929e+07	1.81618e+07	-	-	-	-	-
Hmsp005265	289.11	123.04	288.1	C16H16O5	[M+H]+	3'-Deoxysappanol	Others	Alcohol compounds	-	2	67864.4	72501.1	81322.4	160340	158676	178990	80284.5	129136	122530	91825.4	84061.7	86279.9	19440.3	25905.2	25912.1	115394	89394.6	121967	184543	233315	184065	267572	231230	255873	180873	172371	175354	169355	166569	191023	144411	147637	149626	133516	-	-	-	-	-
pmp000335	529.39	451.36	528.381	C33H52O5	[M+H]+	3-(Acetyloxy)-16-hydroxy-24-methylenelanost-8-en-21-oic acid (3-Epi-Pachymic acid)	Terpenoids	Triterpene	-	3	4003.99	2893.32	3368.96	2874.44	2188.32	1509.12	1633.68	1440.29	1571.16	2085.65	2153.18	684.936	1502.12	1353.03	1311.63	28815.2	34897.8	34095.4	77323	82602.2	86090.1	81948.1	75087.5	86503.5	70390.5	66194.4	67853.2	98092.1	100386	111778	39478.4	35879.7	35455.7	36064.8	-	-	1.1617	0.00346019	9.52716
Ymjm000154	285.096	123.046	286.105	C13H18O7	[M-H]-	Salicin	Phenolic acids	Phenolic acids	138-52-3	3	125036	109942	127341	266493	230096	262308	337376	230357	332200	227386	230192	198248	224433	461464	498824	107201	100761	194325	117965	94970.8	88833.1	124056	78563.8	140736	69231.1	43066.1	54767.1	119530	60823.7	57261.2	182269	176895	196887	177640	C01451	ko00010	-	-	-
mws0183	153.02	109.03	154.027	C7H6O4	[M-H]-	3,4-Dihydroxybenzoic acid (Protocatechuic acid)*	Phenolic acids	Phenolic acids	99-50-3	3	116047	114421	107861	93623.9	94818.5	65947.5	223979	247976	206568	1.04811e+06	968671	1.02043e+06	467886	426130	436724	520863	314287	231209	599062	572398	581513	509971	581267	668406	387678	416768	377451	615923	617644	645280	362617	401574	362135	386515	C00230	ko01100,ko01110	1.06999	0.106102	3.15185
Lmln006330	571.293	481.262	572.298	C32H44O9	[M-H]-	Ganoleuconin D	Terpenoids	Triterpene	1803146-23-7	3	6.07131e+06	6.24034e+06	6.70374e+06	2.10147e+07	1.89109e+07	1.9876e+07	3.02304e+07	3.12473e+07	3.24911e+07	3.55899e+07	3.53589e+07	3.53557e+07	3.43435e+07	3.79635e+07	3.8746e+07	20043	8723.62	8464.45	3275.18	5584.12	8524.54	11681.7	8371.14	15885.9	8682.56	9677.45	6679	9426.14	5218.13	3759.1	1.62594e+07	1.79776e+07	1.70395e+07	1.81721e+07	-	-	1.16263	0.000888053	0.00195794
pmn001380	187.1	169.09	188.105	C9H16O4	[M-H]-	Eucommiol	Others	Alcohol compounds	55930-44-4	1	1.35321e+06	1.58634e+06	1.37905e+06	1.06e+06	990862	1.14614e+06	1.02711e+06	1.21466e+06	910443	1.18183e+06	1.18891e+06	1.07724e+06	631039	671986	877053	3.73718e+06	3.14038e+06	3.62048e+06	2.07477e+06	2.14427e+06	2.28946e+06	2.27785e+06	2.30711e+06	2.30839e+06	2.01805e+06	2.01014e+06	1.89636e+06	1.14951e+06	1.16322e+06	1.1149e+06	1.36241e+06	1.41991e+06	1.38291e+06	1.52719e+06	C17878	-	1.15171	0.00322086	2.43089
Wbwn013826	453.34	453.34	454.345	C30H46O3	[M-H]-	schisanol	Lignans and Coumarins	Lignans	-	1	170556	149824	142662	127487	127487	142728	70077.9	102042	147043	138353	133637	180895	182948	176561	107013	317650	322822	354273	522207	412008	695458	439086	300635	485959	446038	343004	473275	426999	694056	505974	304215	304080	272728	302830	-	-	1.15186	0.000389184	2.14828
Hmlp002744	375.14	137.06	374.137	C20H22O7	[M+H]+	Nortrachelogenin	Lignans and Coumarins	Lignans	34444-37-6	3	20470.4	75869.6	51225.3	111049	88277.1	21715.2	131458	149062	138380	112018	129783	112591	99280.6	111523	74765.3	189397	192571	219040	331475	323648	382247	295586	316614	317438	301001	312623	319561	497716	564930	589757	226039	248649	239509	221947	C10725	-	1.04016	0.00294327	4.07282
Lmgp000796	150.06	61.01	149.048	C8H7NO2	[M+H]+	4-Hydroxymandelonitrile	Alkaloids	Phenolamine	13093-65-7	3	1.09915e+06	1.21261e+06	1.24706e+06	585326	511713	589048	1.30223e+06	1.44003e+06	1.23543e+06	3.75688e+06	3.2233e+06	4.11637e+06	2.06288e+06	1.78742e+06	1.97301e+06	10553093	1.02042e+07	1.03513e+07	8.25917e+06	8.08304e+06	8.73945e+06	7.61464e+06	7.6459e+06	7.34078e+06	1.18877e+07	1.24393e+07	1.14893e+07	8.53006e+06	8.06035e+06	7.36454e+06	4.56761e+06	4.55295e+06	4.75991e+06	5.09029e+06	C00650	-	1.16651	9.23795e-06	8.74123
MWSmce548	118.09	58.07	117.079	C5H11NO2	[M+H]+	Betaine	Alkaloids	Alkaloids	107-43-7	3	2.82052e+07	3.05755e+07	3.09486e+07	3.13814e+07	2.98379e+07	3.1281e+07	2.73727e+07	2.6805e+07	2.78942e+07	3.59127e+07	3.79512e+07	3.64132e+07	3.41743e+07	3.71833e+07	3.26092e+07	1.75281e+07	1.85009e+07	1.71114e+07	1.33531e+07	1.44559e+07	1.43202e+07	7.77567e+06	7.65683e+06	8.52021e+06	5.26404e+06	5.33273e+06	5.54841e+06	4.54567e+06	4.91202e+06	4.61172e+06	2.43234e+07	2.76175e+07	2.64389e+07	2.57448e+07	C00719	ko00260,ko01100,ko02010	-	-	-
pmp001198	132.102	57.0335	131.095	C6H13NO2	[M+H]+	6-Deoxyfagomine	Alkaloids	Piperidine alkaloids	197449-09-5	3	9.67671e+06	9.6407e+06	1.03151e+07	9.71229e+06	9.14644e+06	8.81325e+06	7.97843e+06	8.61015e+06	7.51391e+06	1.02025e+07	1.11972e+07	1.18006e+07	3.67406e+06	3.409e+06	3.35328e+06	1.27237e+07	1.36967e+07	1.39672e+07	9.10189e+06	1.02004e+07	1.04108e+07	9.50267e+06	1.04423e+07	9.38349e+06	1.00749e+07	1.1662e+07	1.10776e+07	5.84431e+06	5.56679e+06	5.55904e+06	7.94046e+06	8.59027e+06	7.79868e+06	7.60834e+06	-	-	-	-	-
pme2268	138.06	94.07	137.048	C7H7NO2	[M+H]+	Trigonelline	Alkaloids	Pyridine alkaloids	535-83-1	3	484170	439300	581632	523314	557356	510086	405040	290424	404147	273494	258513	246954	243026	286742	264263	68674.2	75314.5	64067.2	73624.3	65705.4	63157.2	74151.2	47942.5	101413	73660.7	50582.2	35535.2	38917	51439.7	49722.1	224276	244663	221727	244697	C01004	ko00760	1.162	0.00899237	0.138234
HJAP077	511.34	433.31	510.334	C32H46O5	[M+H]+	15-Acetoxy-3-oxolanosta-7,9(11),24-trien-26-oic acid (Ganoderic Acid T-Q)	Terpenoids	Triterpene	112430-66-7	2	159139	133334	118548	48935.3	54258.1	43863.6	29924.6	16442.3	23382.9	25566.2	23860.2	28066.5	21753.7	22672.1	21166.9	3.75959e+06	3.91322e+06	4.63988e+06	6.25262e+06	5.7952e+06	6.15639e+06	5.1406e+06	4.59548e+06	5.35309e+06	5.22017e+06	4.96672e+06	4.66497e+06	6.34713e+06	6.32317e+06	5.79291e+06	2.89096e+06	3.21785e+06	3269519	3.16014e+06	-	-	1.16504	0.00458692	29.9564
Zbwn000086	152.995	78.9587	154.009	C7H6O2S	[M-H]-	1-(hydrosulfonylmethyl)cyclohexa-1,3-dien-5-yne	Others	Others	-	3	218416	182029	211413	148149	157583	147186	133266	157063	144327	132314	125029	143302	89823.4	91387.1	80910.4	92005.3	89173.3	103276	67939.8	107558	87287.2	78304.7	59096.9	100439	82843.2	102187	89666.1	108098	93543.9	108935	130663	134435	138227	148007	-	-	1.14718	0.00491642	0.464904
Halp006745	529.28	379.23	528.272	C30H40O8	[M+H]+	Elfvingic acid A	Terpenoids	Triterpene	-	1	277354	241808	252962	16499.1	365560	323842	308552	359220	277561	345660	378930	377370	227150	260476	62293.3	1.05697e+07	1.06825e+07	1.20446e+07	1.3513e+07	1.34975e+07	1.34192e+07	1.09341e+07	1.07559e+07	1.2198e+07	9.89351e+06	9.66931e+06	9.73481e+06	8.66886e+06	8.82558e+06	8.75532e+06	7.52624e+06	6.68387e+06	7.44702e+06	7.44327e+06	-	-	1.16677	0.00189742	43.1237
zjkp121415	439.36	109.1	438.35	C30H46O2	[M+H]+	13,28-Epoxy-11-ursen-3-one (Momordicinin)	Terpenoids	Triterpene	128529-78-2	2	82281.2	90261.6	55597.4	51582.7	57855.5	55053.6	48295.3	44161.8	49836.9	59528.3	58406.9	62767.4	50102	50335.1	36310.6	79287.4	81168.5	92975	99997.1	73697.6	78182.5	82015.6	59071.6	63001.5	42929.3	43281.5	57733.9	33157.7	32806.9	49725.9	69904.7	67061.2	70364.8	76263.9	-	-	-	-	-
Zmln005255	473.25	455.24	474.262	C27H38O7	[M-H]-	7,12-Dihydroxy-4,4,14-trimethyl-3,11,15-trioxochol-8-en-24-oic acid (Lucidenic acid B)	Terpenoids	Triterpene	95311-95-8	2	79395.2	77130.9	71653.9	83119.1	73042.5	88229.2	40201.8	32802.5	125424	13068.3	38463.8	22216.8	59265.6	50823.6	53340	505551	573012	620965	431365	478531	522800	469546	453327	418905	426632	403016	450754	454774	469150	438987	426731	404581	427576	380051	-	-	1.16472	0.00447322	7.4482
Lmlp007033	453.336	327.233	452.329	C30H44O3	[M+H]+	Lucialdehyde B	Terpenoids	Triterpene	480439-84-7	3	3.11257e+06	3.0011e+06	2.9609e+06	2.78749e+06	2.23296e+06	2.62119e+06	2.53841e+06	2.47192e+06	2.36146e+06	2.94942e+06	2.5064e+06	2.91359e+06	2.64585e+06	2.47899e+06	2.43685e+06	1.44449e+06	1.36058e+06	1.38968e+06	2.33193e+06	2.39512e+06	2.94327e+06	2.19381e+06	2.11269e+06	2.27194e+06	2.39609e+06	1.77035e+06	2.17384e+06	3.02706e+06	3.04312e+06	3.20689e+06	2.8898e+06	2.56083e+06	2.58728e+06	2.71962e+06	-	-	1.16521	5.69353e-05	0.462253
Laep011098	469.33	468.32	468.323	C30H44O4	[M+H]+	1-(2)-Ene-3-oxo-11β-hydroxyl-lupene	Terpenoids	Triterpene	-	1	94299.9	81958.6	101342	76146.5	76415	67524.4	84187.7	77087	81093.8	84091.6	76473	78773.7	75001.2	83298.3	71905.4	124992	119545	131734	161669	156141	157535	172115	132070	144516	149046	137589	146135	175869	171299	160270	110327	123329	123077	113488	-	-	-	-	-
Lmln006552	569.276	527.277	570.283	C32H42O9	[M-H]-	Ganoleuconin F	Terpenoids	Triterpene	1803146-25-9	3	1.26409e+07	1.29344e+07	1.30033e+07	1.41275e+07	1.43683e+07	1.52105e+07	1.22908e+07	1.19222e+07	1.16988e+07	1.18966e+07	1.12457e+07	1.12195e+07	1.0338e+07	1.12911e+07	1.0368e+07	329367	312130	332768	233506	254684	235627	267156	310658	325592	396243	395576	361925	190743	258530	255088	5.11723e+06	5.17584e+06	5.6284e+06	5.72014e+06	-	-	1.16722	7.46743e-05	0.025254
Halp007795	511.27	475.25	510.262	C30H38O7	[M+H]+	Ganoderenic acid F	Terpenoids	Triterpene	-	1	0	0	0	0	0	0	0	0	0	0	0	0	0	0	0	1.10375e+07	1.22898e+07	1.0964e+07	1.13421e+07	1.3711e+07	1.26765e+07	1.10703e+07	1.21357e+07	1.26761e+07	1.03571e+07	1.24792e+07	1.13565e+07	7.00827e+06	8.15638e+06	7.26835e+06	5.75747e+06	6.26051e+06	6.37671e+06	5.70432e+06	-	-	1.16727	0.00141348	#DIV/0!
Wcgn012576	335.22	253.22	336.23	C20H32O4	[M-H]-	14-hydroxy-14-(hydroxymethyl)-5,9-dimethyltetracyclo[11.2.1.01,10.04,9]hexadecane-5-carboxylic acid	Terpenoids	Ditepenoids	-	3	2.9842e+06	3.63353e+06	3.72429e+06	3.39614e+06	3.72419e+06	4.55752e+06	3.48302e+06	3.3393e+06	3.09623e+06	3.15636e+06	2.84215e+06	3.85995e+06	3.23648e+06	2.47221e+06	1.94671e+06	6.53386e+06	9.52251e+06	8.46361e+06	8.06836e+06	8.30397e+06	7.36286e+06	9.10723e+06	5.79384e+06	8.31513e+06	9.38007e+06	9.43883e+06	9.55295e+06	8.82323e+06	7.54563e+06	6.59557e+06	4.66154e+06	4.18649e+06	4.11434e+06	4.43048e+06	-	-	1.11574	0.02611	2.37091
Halp007371	513.29	495.27	512.277	C30H40O7	[M+H]+	Ganoderenic Acid H	Terpenoids	Triterpene	-	1	108575	240164	114602	66828.6	129008	130240	27070	37591.1	111586	131907	37169.6	54971.1	41769.7	89001.6	65005	3.24706e+07	3.06332e+07	3.30061e+07	3.45479e+07	3.70872e+07	3.87253e+07	3.77634e+07	3.67386e+07	3.34543e+07	2.73871e+07	3.45749e+07	2.99599e+07	3.53992e+07	3.10994e+07	3.05437e+07	1.98903e+07	2.17202e+07	2.20064e+07	2.28347e+07	-	-	1.16203	0.00048709	207.428
Lmhn005766	345.06	273.04	346.069	C17H14O8	[M-H]-	Aflatoxin GM	Others	Lactones	-	3	867008	906200	886284	783402	805250	927280	984582	988936	1.01245e+06	1.21064e+06	1.21996e+06	1.408e+06	645808	659754	686066	236224	239339	253314	142550	159690	152466	144501	143524	154311	291333	372720	264396	287109	200598	223572	445967	440091	474683	497619	-	-	1.16643	2.74089e-05	0.274066
MWSslk226	149.095	91.0545	148.089	C10H12O	[M+H]+	Benzylacetone	Others	Ketone compounds	2550-26-7	3	108456	93160.1	105301	108147	129294	108171	123965	105635	108135	117980	110171	107438	85475.2	66648.5	85871.3	28632	25408.9	20394	45298.9	21088.9	22029.1	21682.6	23077.2	29978.3	29572.5	23795.5	25522.1	27063	23799.9	37519.6	64914.9	59544.7	58466.2	65653.6	-	-	1.15373	0.000686272	0.242525
Wbhp008033	351.21	333.24	350.209	C20H30O5	[M+H]+	7-ethenyl-8,8a-dihydroxy-1,4a,7-trimethyl-9-oxo-3,4,4b,5,6,8,10,10a-octahydro-2H-phenanthrene-1-carboxylic acid	Terpenoids	Terpene	-	2	915704	719889	656997	705213	740853	685510	989472	979608	825676	900403	726613	701553	437209	337933	257436	255631	274642	221633	123833	197304	420385	223108	225481	204757	196947	230868	269676	135585	125931	138366	371896	428010	391960	405374	-	-	1.14196	0.0190172	0.327972
mws0920	301.04	151	302.043	C15H10O7	[M-H]-	Tricetin (5,7,3',4',5'-Pentahydroxyflavone)	Flavonoids	Flavones	520-31-0	3	93303.2	59794.2	67689.7	115664	123523	102883	161884	166256	174800	134638	111040	109911	42640	66376.8	67272.7	3239.24	11670	7035.39	11997	11467.9	6393.44	4476.19	10005	8340	15005	6670	13340	12139.8	10859.9	7029.8	53300	59137.9	55205.2	60626.5	C10192	ko00941	1.10946	0.017981	0.0993927
Lmzn006169	471.35	471.35	472.355	C30H48O4	[M-H]-	3,19-Dihydroxyurs-12-en-28-oic acid (Pomolic acid)*	Terpenoids	Triterpene	13849-91-7	1	156076	133330	173954	139056	173530	151227	205021	212868	243852	380346	227400	178414	382625	433114	502971	1.56721e+06	1.25884e+06	1.19247e+06	1.95665e+06	1.19278e+06	1.38351e+06	1.6965e+06	1.68494e+06	1.5452e+06	1.51903e+06	1.30004e+06	1.40083e+06	1.82829e+06	1.64723e+06	1.80788e+06	1.01808e+06	888601	1.0005e+06	958985	-	-	1.16087	0.0088182	8.67255
MWSmce035	485.34	405.32	486.334	C30H46O5	[M-H]-	3,16-Dihydroxy-23-oxoolean-12-en-28-oic acid (Quillaic acid)	Terpenoids	Triterpene	631-01-6	3	28900	26695	29156	28301.5	25941.9	24745.1	24491.2	21280.1	21097.6	22313.1	20229.7	23304.6	19653.4	21694.9	23495.5	8576.79	6358.5	8900.89	10321.1	10002	7631.85	7460.43	7628.85	7950.58	6309.92	6697.88	4919.25	6697.04	6440.6	5849.86	14153.2	15509.1	13826.4	15490.8	C08972	-	1.15028	5.41281e-05	0.281249
Lcsn000648	541.3	481.28	542.309	C28H46O10	[M-H]-	ent-3α,16β,17,19-Tetrahydroxykauran-19-ylacetate-17-O-β-D-glucopyranoside	Terpenoids	Ditepenoids	-	2	15211.7	18340	10401	28366.8	15265.3	10906.9	11656.7	6413.04	9881.91	10989	15896	6715.71	17455	14501.1	3861.93	337502	306500	346121	292063	305234	250511	317310	302381	290686	346794	334222	326854	450953	495078	448254	518596	452572	511770	492430	-	-	1.16047	0.00103063	22.527
Halp007676	513.29	477.27	512.277	C30H40O7	[M+H]+	Ganoderenic acid D	Terpenoids	Triterpene	-	2	246313	237250	252053	126911	124543	145907	88479.6	84069.9	103024	120290	87671.2	70356.4	68738.3	79592	64642	5.16025e+07	5.52954e+07	5.36262e+07	5.85467e+07	5.94445e+07	6.09319e+07	5.97879e+07	5.39631e+07	5.18493e+07	4.86516e+07	4.98665e+07	4.93598e+07	4.22158e+07	4.42994e+07	5.08088e+07	3.27207e+07	3.77474e+07	3.62533e+07	3.49466e+07	-	-	1.16725	0.000401498	218.217
Lmzn006024	483.31	483.31	484.319	C30H44O5	[M-H]-	2-Aldehydo-A(1)-norlup-20(29)-en-27,28-dioic acid (Zizyberanal acid)	Terpenoids	Triterpene	1167421-91-1	1	1.96139e+07	2.03127e+07	1.89442e+07	1.77719e+07	1.59189e+07	1.56729e+07	1.73637e+07	1.78995e+07	1.78818e+07	1.81869e+07	1.85869e+07	1.89753e+07	1.65505e+07	1.62656e+07	1.70811e+07	8.01078e+06	8.29058e+06	7.66043e+06	1.11527e+07	9.72823e+06	1.19388e+07	9.50134e+06	1.05586e+07	1.08194e+07	7.86182e+06	8.69951e+06	8.18735e+06	1.23599e+07	1.17889e+07	1.10382e+07	1.43723e+07	1.29702e+07	1.25603e+07	1.37605e+07	-	-	1.16466	0.000178999	0.407023
Lmsn008908	519.33	457.33	520.34	C30H48O7	[M-H]-	2,3,19,23,24-Pentahydroxyolean-12-en-28-oic acid	Terpenoids	Triterpene	-	3	1374.85	1720.44	3902.69	2345.57	551.922	3080.57	4238.25	4531.55	2655	0	0	0	11180	2825.59	6643.29	95202.1	70745.6	84667.5	82467.9	93397.1	93136.9	99362	90261.8	105351	70678.3	81195.2	86714.3	86736.8	95720.6	108411	43414.9	40488.7	44960.1	39478.2	-	-	1.14905	0.00696502	35.8125
Qalp010091	361.2	109.1	360.194	C21H28O5	[M+H]+	7β-Methoxyrosmanol	Terpenoids	Ditepenoids	24703-38-6	2	67702.8	56205.9	81752.8	66743.9	73053.6	68340.8	72518	59942	65500.1	73769.8	60963.1	71164	62050.9	72134.2	63892.1	85754	86289.9	100594	166374	167059	199373	166362	132113	164142	163503	160684	200129	245656	259316	270950	114689	113687	126182	109648	-	-	-	-	-
pmp000327	513.36	435.32	512.35	C32H48O5	[M+H]+	3-Hydroxy-16-O-Acetyl-dehydrotrametenolic acid	Terpenoids	Triterpene	-	2	10542.2	5749.26	5253.59	7548.84	7042.76	5015.88	5073.57	5026.68	5369.68	8046.89	5033.81	4018.29	2263.36	6648.44	6896.12	898853	1.01925e+06	1.15553e+06	1.47595e+06	1.57117e+06	1.56276e+06	1.17778e+06	884723	1.24756e+06	694593	763026	752465	828377	760485	746744	495596	555013	556683	571116	-	-	1.16245	0.00525065	142.661
mws0943	151.05	71.01	152.059	C7H8N2O2	[M-H]-	1,4-Dihydro-1-Methyl-4-oxo-3-pyridinecarboxamide	Alkaloids	Pyridine alkaloids	769-49-3	3	1.01957e+06	1.04089e+06	1.09643e+06	1.4139e+06	1.37208e+06	1.20297e+06	6.12525e+06	5.84167e+06	6.09975e+06	2.06591e+06	1.94937e+06	2.07281e+06	1.15877e+07	1.26562e+07	1.47838e+07	848624	916433	812290	785118	934552	919780	583687	442218	503584	681898	658483	638028	851903	945306	803388	2.8524e+06	3.25605e+06	3.26723e+06	3.14847e+06	C05843	ko00760,ko01100	-	-	-
Zmzp110302	333.21	315.2	332.199	C20H28O4	[M+H]+	Callicarpone	Terpenoids	Ditepenoids	-	2	166076	145416	148040	134833	110853	121203	105316	154858	121257	193770	160907	217357	119103	123920	76454.2	102122	89254.9	80567.7	50960.9	58043.1	43394	37861.9	47791.6	44157.2	63982.4	75040.9	69115.9	55318	61244.2	73839.4	66747.6	76053.1	67552.1	68326.9	-	-	-	-	-
Zahn007990	197.118	153.128	198.126	C11H18O3	[M-H]-	5-hydroxy-3,4-dimeth-yl-5-pentylfuran-2(5H)-one	Others	Others	-	3	97358.1	87265.5	95675.6	112617	104720	94116.1	82533.5	82361.2	73213.4	54376.8	62980.6	61796.5	57301.5	45378.1	41106.2	51677.3	59678.2	66723.7	32827.6	51839.3	52717	36893	47639.7	54444.8	49679.7	51552.2	51938.4	49406.5	46983.9	53920.9	60230.4	67026	68865.6	62046.5	-	-	-	-	-
Lmxn008846	197.118	153.129	198.126	C11H18O3	[M-H]-	Hydroxydihydrobovolide	Others	Lactones	6067-11-4	3	97358.1	87265.5	95675.6	112617	104720	94116.1	82533.5	82361.2	73213.4	54376.8	62980.6	61796.5	57301.5	45378.1	41106.2	51677.3	59678.2	66723.7	32827.6	51839.3	52717	36893	47639.7	54444.8	49679.7	51552.2	51938.4	49406.5	46983.9	53920.9	60230.4	67026	68865.6	62046.5	-	-	-	-	-
Zbjp002681	359.18	137.06	358.178	C21H26O5	[M+H]+	1,7-bis(4-hydroxy-3-methoxyphenyl)hept-1-ene-3-ol	Phenolic acids	Phenolic acids	-	2	65439.3	88567	123533	94925	52378.7	72412.1	104184	167024	79498.2	76281.5	78455	76829.5	112685	101891	108745	502882	427203	447454	718963	924981	890546	687809	736127	704193	911467	762717	801613	1.43175e+06	974443	1.09912e+06	390458	443144	389834	396521	-	-	1.1369	0.000319665	4.9634
Lmzn006582	469.34	469.34	470.34	C30H46O4	[M-H]-	2-Formyl-3-hydroxy-A(1)-norlup-20(29)-en-28-oic acid (Colubrinic acid)	Terpenoids	Triterpene	-	3	958750	871700	955341	543489	825463	689657	513044	477639	574584	435879	547126	735742	928349	566203	402308	1.95388e+06	1.50735e+06	2.2469e+06	1.85067e+06	2.04712e+06	2.08895e+06	1.61704e+06	2.14688e+06	1.52626e+06	1.97132e+06	2.41998e+06	2.1042e+06	2.51639e+06	1.66148e+06	2.80776e+06	2.01266e+06	1.82039e+06	2.0266e+06	1.79789e+06	-	-	1.10423	0.0433045	2.04901
Zmsp001023	125.11	97.08	125.107	C7H12N2	[M+H]+	(8S)-5,6,7,8-tetrahydro-1H-pyrrolizin-3-amine	Alkaloids	Pyrrole alkaloids	769100-40-5	3	682858	654282	677448	333913	312476	331475	376485	401743	444249	318653	292083	344908	1.08477e+06	1.10653e+06	1.06711e+06	311212	304583	293994	319226	287141	307295	204263	215574	195018	196425	171127	224055	114442	122219	98576.5	283313	294424	320579	278588	-	-	1.16566	2.78394e-05	0.451601
NK10253223	168.06	94.06	167.058	C8H9NO3	[M+H]+	2-Amino-3-methoxybenzoic acid	Phenolic acids	Phenolic acids	3177-80-8	3	332509	330582	356083	327803	290822	278936	360690	335025	369415	329975	284740	327371	255578	211719	243451	282203	222982	276853	195494	207213	184479	176398	235577	223908	217520	212242	242207	125559	121680	120603	236651	241512	208354	227905	C05831	ko00380	-	-	-
Wbsp011256	457.37	457.37	456.36	C30H48O3	[M+H]+	16-oxo-21β-hydroxyserrat-14-en-3α-yl acetate	Terpenoids	Triterpene	-	3	7.89876e+06	7.51682e+06	7.91929e+06	4.11858e+06	4.08939e+06	4.06855e+06	2.59434e+06	2.30213e+06	2.23435e+06	2.84704e+06	2.5848e+06	2.57891e+06	1.94496e+06	2.06295e+06	1.86723e+06	1.30321e+06	1.27874e+06	1.33348e+06	1.12831e+06	1.10917e+06	1.21479e+06	932786	1.00651e+06	985975	452121	480876	461941	730918	789504	758259	2.27463e+06	2.04996e+06	2.02306e+06	2.27505e+06	-	-	1.16697	0.000343034	0.167793
pmp000438	443.39	425.38	442.381	C30H50O2	[M+H]+	3,28-Dihydroxylup-20(29)-ene (Betulin)	Terpenoids	Triterpene	473-98-3	3	98290.2	80428.9	104766	112240	96532.4	91490.8	99291	93370.9	116090	91913.1	124141	99713.3	87293	123758	82216.7	190949	211392	243424	196929	189986	193940	163299	205831	234272	254971	208061	226355	133887	152352	160453	143303	127302	144755	130936	C08618	-	1.13044	0.00659018	2.27795
Lmsn011830	485.33	485.33	486.334	C30H46O5	[M-H]-	2,19-Dihydroxy-3-oxours-12-en-28-oic acid	Terpenoids	Triterpene	176983-21-4	3	1.79604e+06	1.77305e+06	1.79589e+06	1.44454e+06	1.42848e+06	1.46334e+06	1.54979e+06	1.5362e+06	1.396e+06	1.47507e+06	1.53795e+06	1.77461e+06	1.40324e+06	1.40038e+06	1.33142e+06	749515	727690	1.10076e+06	1.54545e+06	1.52027e+06	1.58142e+06	947075	1.26029e+06	886811	1.12759e+06	839078	1.18817e+06	310187	1.5626e+06	794140	1.21454e+06	1.08138e+06	1.06375e+06	1.07261e+06	-	-	1.09984	0.0162093	0.480519
Wmlp007329	475.378	457.371	474.371	C30H50O4	[M+H]+	Ganoderiol A	Terpenoids	Triterpene	106518-61-0	2	146540	166683	137777	125951	127071	116975	132964	136334	133991	201723	151197	141598	204770	217155	248659	249607	257414	253335	518564	444873	486850	417511	470581	523110	331870	364768	341163	580251	597740	527457	261799	297855	260725	264869	-	-	-	-	-
Lmln008258	359.186	315.197	360.194	C21H28O5	[M-H]-	Fornicin C	Terpenoids	Sesquiterpenoids	908588-43-2	3	8.28097e+06	7.3751e+06	8.18864e+06	7.19581e+06	6.93622e+06	6.88009e+06	7.33032e+06	7.0783e+06	6.77248e+06	7.28361e+06	6.81983e+06	6.74473e+06	5.42392e+06	4.86898e+06	6.54081e+06	356293	352340	355461	1.36527e+06	1.23888e+06	1.44263e+06	1.03862e+06	1.07239e+06	1.11269e+06	1.60554e+06	1.68291e+06	1.65578e+06	2.87158e+06	2.48404e+06	2.6805e+06	3.91057e+06	4.09701e+06	4.52393e+06	4.40546e+06	-	-	1.16696	0.00143319	0.044626
Lmln006109	531.296	317.176	532.304	C30H44O8	[M-H]-	Ganoleucoin R	Terpenoids	Triterpene	2230922-02-6	3	0	0	0	0	0	0	0	0	0	33645	3292.63	22377.6	0	0	0	36197.3	26857.7	30503.4	28483.5	35822.8	42989.8	42734.4	37276.7	30484.6	40549.6	43042.6	34123.3	25216.5	25832.3	26427.6	26313.6	27453.8	25677.1	29803.6	-	-	1.16664	0.00750842	#DIV/0!
MWS4301	151.04	107.05	152.047	C8H8O3	[M-H]-	3-hydroxyphenylacetic acid*	Phenolic acids	Phenolic acids	621-37-4	3	52895.3	39625.4	48193.4	56273.7	47606.3	39156.8	61358.5	101112	67018.3	118988	98757	143632	350022	306779	323143	1.24163e+06	1.11538e+06	1.17304e+06	1.15662e+06	1.29441e+06	1.42726e+06	1.11772e+06	1.24749e+06	1.49387e+06	1.11676e+06	1.08628e+06	1.15595e+06	2.2878e+06	2.21384e+06	2.2962e+06	715399	806801	746855	826424	C05593	ko00350,ko00360,ko01100	1.1655	0.000929184	25.0866
MWSmce370	151.04	107.05	152.047	C8H8O3	[M-H]-	4-Hydroxyphenylacetic acid*	Phenolic acids	Phenolic acids	156-38-7	3	52895.3	39625.4	48193.4	56273.7	47606.3	39156.8	61358.5	101112	67018.3	118988	98757	143632	350022	306779	323143	1.24163e+06	1.11538e+06	1.17304e+06	1.15662e+06	1.29441e+06	1.42726e+06	1.11772e+06	1.24749e+06	1.49387e+06	1.11676e+06	1.08628e+06	1.15595e+06	2.2878e+06	2.21384e+06	2.2962e+06	715399	806801	746855	826424	C00642	ko00350,ko00360,ko01100	1.1655	0.000929184	25.0866
Lmlp005029	487.343	451.321	486.334	C30H46O5	[M+H]+	Ganoleuconin I	Terpenoids	Triterpene	1803146-28-2	3	752906	671904	706665	717653	680747	695539	753061	740756	734603	829454	824996	927057	623732	618589	604367	385976	384206	311601	292691	312266	266115	294302	381384	255945	271738	292421	268903	213999	211467	238532	337706	372207	377841	331219	-	-	-	-	-
ZbWp001588	310.13	120.08	309.121	C15H19NO6	[M+H]+	3-(((S)-1-carboxy-2-phenylethyl)amino)-2,5-dihydroxycyclopentane-1-carboxylic acid	Others	Others	-	2	119721	138058	148492	117453	142091	130555	220341	193190	227702	267737	316520	272076	399743	400212	452741	451158	1.50599e+06	1.58991e+06	709808	779318	787260	621199	259899	811592	581600	345829	391302	316806	758092	465420	286021	292871	330766	314740	-	-	1.08007	0.103688	8.73075
HJN055	435.13	273.08	436.137	C21H24O10	[M-H]-	Dihydrocharcone-4'-O-glucoside	Flavonoids	Chalcones	-	3	292117	287191	343518	809188	734864	733902	391566	361401	450468	435008	457934	354764	326246	188244	225870	240601	276934	256872	139899	158806	165316	186728	252661	251810	119464	85630.8	100761	86279.1	91108.2	78436.4	293566	276331	298762	257024	-	-	-	-	-
pme2122	112.09	95.06	111.08	C5H9N3	[M+H]+	Histamine	Alkaloids	Alkaloids	51-45-6	3	3.03874e+06	3.3654e+06	3.12229e+06	2.88995e+06	2.74654e+06	2.65764e+06	2.40863e+06	2.26622e+06	2.49962e+06	3.59952e+06	3.75629e+06	3.80157e+06	939553	1.068e+06	967028	2.86059e+06	3.24188e+06	2.9259e+06	2.67255e+06	2.65593e+06	2.84369e+06	2.83152e+06	2.65311e+06	2.85898e+06	3.3752e+06	4.86249e+06	4.4029e+06	3.36068e+06	3.24527e+06	3.01178e+06	2.54449e+06	2.98155e+06	2.67098e+06	2.77096e+06	C00388	ko00340,ko01100,ko01110	-	-	-
MWSmce632	195.06	93.03	194.058	C10H10O4	[M+H]+	Vanillin acetate	Phenolic acids	Phenolic acids	881-68-5	3	3.07947e+06	3.13846e+06	3.42174e+06	3.30675e+06	2.74347e+06	3.2766e+06	2.402e+06	2.91135e+06	2.84835e+06	3.27508e+06	3.01911e+06	2.79513e+06	1.71128e+06	1.43744e+06	1.75543e+06	734243	793141	797833	817829	795047	815826	701937	835326	787968	1.01629e+06	860488	795298	637474	766319	810429	1.90392e+06	1.67745e+06	1.96674e+06	1.82914e+06	-	-	1.16528	0.001346	0.241213
mws0005	161.11	144.08	160.1	C10H12N2	[M+H]+	Tryptamine	Alkaloids	Plumerane	61-54-1	3	277432	276508	295067	352669	355657	404896	214655	210250	235516	146410	156062	163221	398806	363428	420847	127117	121107	145259	126131	126145	111458	116275	117234	117166	146548	126756	122841	96852.6	79715.9	108797	176302	194272	191616	208060	C00398	ko00380,ko00901,ko01100,ko01110	1.15412	0.000109047	0.463462
MWSmce222	259.09	161.06	258.089	C15H14O4	[M+H]+	Yangonin	Others	Stilbene	500-62-9	3	8099.52	14881.1	8837.22	20464.9	15493.3	14083.2	7783.78	7628.44	6014.1	4615.67	6835.98	10026.3	2231.34	7919.6	7894.8	14147.2	12192.9	20924.8	23194.7	32704.1	36443.7	19038.5	11515.7	20186.4	25069.7	25172.9	32485.8	30782.6	31367.3	35325.8	15872.1	16134.7	18404.8	16960.3	C09980	-	-	-	-
Zadn013561	309.18	279.14	310.193	C21H26O2	[M-H]-	cannabinol(CBN)	Others	Others	521-35-7	2	5073.3	9719.21	9155.77	5437.35	7859.23	4526.23	6002.24	7461.12	10066.5	11044.6	8656.03	9835.95	17578.5	9290.95	9206.78	36123.4	36880.3	27080.5	33607.4	32531.2	33857.3	28016.7	31206.5	24103.1	33110.3	28422.7	28734.4	29403.2	22853.4	22231.3	17155.6	20075	18823.7	19603.4	C07580	-	1.11307	0.00644873	4.17919
Wbmn009893	393.22	333.21	394.236	C22H34O6	[M-H]-	3-Acetoxy-9,13-epoxy-16-hydroxy-labda-15,16-olide	Terpenoids	Ditepenoids	-	2	775321	789133	773727	763065	810414	792968	680584	734818	683170	643311	568969	676063	222479	206356	165072	1.229e+06	1.30541e+06	1.29961e+06	1.12006e+06	1.08618e+06	1.08453e+06	1.22961e+06	1.16041e+06	1.05836e+06	1.08483e+06	1.07561e+06	1.09479e+06	779320	720035	730769	851015	976505	918830	990696	-	-	-	-	-
Halp006115	517.32	499.3	516.309	C30H44O7	[M+H]+	Ganoderic Acid Gamma	Terpenoids	Triterpene	-	2	212647	180857	209276	138742	156785	160857	153431	181447	166665	96631.2	198351	188426	128600	227114	86899.9	6.5259e+06	6.72039e+06	6.90411e+06	5.29316e+06	7.66337e+06	7.53133e+06	6.06995e+06	7.15947e+06	7.06284e+06	5.46818e+06	6.99884e+06	5.73055e+06	7.23423e+06	6.50491e+06	6.15837e+06	4.42722e+06	4.06973e+06	4.45068e+06	4.8103e+06	-	-	1.16677	0.0002519	33.4291
Lahp002608	188.07	118.07	187.063	C11H9NO2	[M+H]+	3,5-Dihydro-2H-Furo[3,2-C]Quinolin-4-One	Alkaloids	Quinoline alkaloids	-	1	3.13474e+06	2.434e+06	2.8618e+06	3.05746e+06	2.8373e+06	2.83019e+06	2.00806e+06	1.86095e+06	1.9113e+06	2.66132e+06	2.63093e+06	2.64316e+06	2.98331e+06	2.70358e+06	2.93292e+06	3.64727e+06	3.49138e+06	3.62752e+06	2.84388e+06	2.87058e+06	2.71761e+06	2.58063e+06	2.58217e+06	2.5652e+06	2.97501e+06	2.76308e+06	2.70885e+06	1.52525e+06	1.58325e+06	1.81183e+06	2.57011e+06	2.47076e+06	2.62716e+06	2.24347e+06	-	-	-	-	-
pmb0752	369.12	177.05	368.111	C17H20O9	[M+H]+	3-O-Feruloylquinic acid	Phenolic acids	Phenolic acids	1899-29-2	3	39190.9	30116.9	51641.2	38707	43402.1	34410.7	44241.2	56386.4	39325.9	41167.1	24586.8	22673.7	57773.4	78071.3	55914.8	275845	271507	310862	240832	264578	343990	299804	288748	364925	346647	366103	296732	287517	309633	382124	173956	154821	158507	148411	C02572	-	1.15214	0.000443974	7.09568
Lmln006577	715.337	511.271	716.341	C38H52O13	[M-H]-	Ganoleuconin J	Terpenoids	Triterpene	1803146-29-3	3	310820	294387	303266	1.56654e+06	1.63659e+06	1.77656e+06	6.31334e+06	5.57881e+06	6.5379e+06	8.40114e+06	9.31585e+06	8.76924e+06	1.11202e+07	1.12388e+07	1.05755e+07	10274.5	6559.94	7700.95	10524.6	10554.7	5659.89	7997.52	7414.7	2587.74	9133.67	5922.19	7639.83	8848.46	7891.16	11104.5	1.49837e+06	1.75866e+06	1.6281e+06	1.70987e+06	-	-	1.16421	0.000131966	0.0270073
Halp009840	455.35	201.17	454.345	C30H46O3	[M+H]+	Ganoderic Acid 24	Terpenoids	Triterpene	-	2	786605	1.00243e+06	941743	867088	709185	798984	712713	651323	673645	783575	742669	691765	666759	624665	685549	360107	378770	436333	557857	578224	494206	427242	426408	403607	352626	341417	298529	451027	445119	432486	519355	518446	574376	593288	-	-	1.14001	0.00865434	0.430357
Wbmn009545	569.34	487.34	570.356	C34H50O7	[M-H]-	2,3-Diacetoxy-18-hydroxyoleana-5,12-dien-28-oic acid	Terpenoids	Triterpene	-	2	21457.3	16915.9	21819.5	11863.8	20743.6	21680.2	22734	17968.6	23977.5	23238.6	24190.2	23853.4	32498.1	38189	30000.8	157855	152221	141916	156938	160920	150621	159021	149695	147005	98535.7	90124.7	94342.4	97788.8	94565.1	92392.7	99299.5	92178.7	95091.6	107951	-	-	1.16292	0.000447286	7.50908
Zmxn003874	585.23	537.21	586.241	C31H38O11	[M-H]-	7,8-Dihydro-Buddlenol B(threo)	Phenolic acids	Phenolic acids	-	2	7349.81	3136.26	3434.19	1057.9	2088.4	2104.7	0	0	0	2422.3	2439.2	1670	0	0	0	3.45284e+06	3.59518e+06	3.55805e+06	2.39608e+06	2.22864e+06	2.37706e+06	2.52971e+06	2.76232e+06	2.39633e+06	2.52171e+06	2.46156e+06	2.26355e+06	2.27373e+06	2.14411e+06	2.16712e+06	1.25466e+06	1.37488e+06	1.34692e+06	1.48635e+06	-	-	1.16358	0.000143681	761.916
MWS1839	165.06	92.03	166.063	C9H10O3	[M-H]-	Ethylparaben	Phenolic acids	Phenolic acids	120-47-8	3	5465.46	5824.62	6093.29	30134.5	35918.3	37140.8	47473.7	45988.8	46872.5	12222.1	11592.2	18913.3	7733.64	13443.5	14619	9819.16	5515.01	8833.38	4281.38	4280.83	5214.84	4278.67	3368.93	3073.36	2380.3	2479.09	1550.6	2678.68	1262.52	3657.48	8555.8	9426.56	8835.32	7963.06	-	-	-	-	-
HJAP068	513.36	435.33	512.35	C32H48O5	[M+H]+	15-Acetyloxy-3-hydroxylanosta-7,9(11),24-trien-26-oic acid (Ganoderic Acid X)	Terpenoids	Triterpene	86377-53-9	2	13011	11753.7	6527.73	5581.62	12594.2	10642.1	7673.24	4273.05	5515.19	5112	5134.32	1251.78	5341.77	5116.38	8937.68	888982	1.07489e+06	1.12685e+06	1.45015e+06	1.61263e+06	1.66538e+06	1.51731e+06	897125	1.47675e+06	728290	746580	814168	749259	768435	723732	549537	535072	619807	602083	-	-	1.16178	0.00494909	98.7689
Wcqp010413	473.362	455.351	472.355	C30H48O4	[M+H]+	3beta,23-dihydroxy-12-ene-28-ursolic acid	Terpenoids	Triterpene	-	3	133339	141739	153905	154903	178797	143843	195796	172075	211620	202502	208054	155833	286991	274798	242621	24464.3	17187.8	18433.5	40890.2	40580.2	42005.2	57900.3	49484.7	48169.4	41664.9	47395.7	56047.9	107527	114475	103190	136934	122321	140451	144305	-	-	1.15941	0.000777054	0.140065
Lmln006446	557.313	515.302	558.319	C32H46O8	[M-H]-	Ganoleuconin C	Terpenoids	Triterpene	2077176-80-6	3	7.35105e+06	7.51343e+06	7.31638e+06	6.14284e+06	5.77755e+06	6.02733e+06	4.83822e+06	4.25218e+06	5.1096e+06	5.88957e+06	5.78304e+06	6.53235e+06	9.75827e+06	9.39705e+06	9.72313e+06	1.90574e+06	1.92593e+06	1.90973e+06	1.79213e+06	2.07375e+06	2.17838e+06	1.54113e+06	2.4279e+06	2.05002e+06	2.83896e+06	2.70823e+06	3.09617e+06	2.35275e+06	2.47427e+06	2.45606e+06	4.0426e+06	4.11489e+06	3.52925e+06	3.73653e+06	-	-	1.16721	0.000105874	0.258845
Halp005229	531.3	477.26	530.288	C30H42O8	[M+H]+	Ganoderic Acid N	Terpenoids	Triterpene	-	1	44222.1	52501.7	83610.3	143647	55867.8	36103.4	36524.8	20198.4	52970.1	22180	30837.6	22193.6	165090	19438.7	51670	1.9939e+06	7.49726e+06	8.11949e+06	3.99359e+06	4.04482e+06	4.70047e+06	4.75813e+06	4.76972e+06	4.75089e+06	6.62229e+06	4.11992e+06	7.24988e+06	4.07087e+06	3.49397e+06	3.67659e+06	2.21913e+06	1.94693e+06	2.19603e+06	2.30299e+06	-	-	1.13959	0.0962902	97.6557
Zmpn008194	471.35	471.35	472.355	C30H48O4	[M-H]-	2,3-Dihydroxyurs-12-en-28-oic acid (Corosolic acid)*	Terpenoids	Triterpene	4547-24-4	1	148071	319963	175720	147707	299346	254387	251362	276997	126425	266707	160231	293665	176377	193935	596477	1.4709e+06	1.33422e+06	1.57009e+06	1.88091e+06	1.68746e+06	1.85397e+06	1.76379e+06	1.84057e+06	1.56613e+06	1.74588e+06	1.49363e+06	2.02968e+06	1.9809e+06	1.80065e+06	2.06436e+06	1.05382e+06	907497	916376	940918	-	-	1.13453	0.000197166	6.79642
MWSmce406	481.33	311.2	482.34	C31H46O4	[M-H]-	16-Hydroxy-24-methylene-3-oxolanosta-7,9(11)-diene-21-oic acid (Polyporenic acid C)	Terpenoids	Triterpene	465-18-9	2	94536.4	84943.4	90275.2	66053	62340.9	63802.3	60033.1	69444.4	65107.4	63988.9	66132.2	65524.3	22917.4	17190.9	21890.3	1.05106e+06	1.02855e+06	1.03058e+06	511287	594220	567783	578629	569123	607703	398141	390255	391813	150941	145553	157077	290849	258300	269071	301795	-	-	1.16692	6.15428e-06	11.5297
Wcsn010496	277.22	233.23	278.225	C18H30O2	[M-H]-	6,10,14-Trimethylpentadeca-5,9-Diene-2,13-Dione	Others	Others	-	2	104125	107466	103666	88881.8	87655.9	80815.8	69720.3	70370.6	63795.6	57280.2	62522	58637.7	34342.4	31801.5	31342.9	63032.2	63395.1	64749.4	55613.9	53454.6	55821.9	54857.2	49557.7	57802.5	36806.9	36365.3	39874.6	20985	18550.9	22417.5	69188.9	61994.9	64949.9	58479	-	-	-	-	-
pmp000316	473.36	455.35	472.355	C30H48O4	[M+H]+	16-Hydroxytrametenolic acid	Terpenoids	Triterpene	176390-68-4	2	658193	734107	670895	345974	329995	304466	269124	139394	306599	440803	427447	404520	201413	229220	214085	57471.1	77763.7	49033	109981	172351	109435	89726.4	113924	136659	77994.5	141479	116108	165114	131314	115950	279790	262505	245778	289340	-	-	1.15979	0.000435052	0.0893119
Lmln007448	499.306	285.184	500.314	C30H44O6	[M-H]-	Ganoleuconin A	Terpenoids	Triterpene	2077176-78-2	3	22488.1	17351.5	15685.1	16211.7	13806.9	14361.6	15193.8	10653	14980.8	9010.67	12669	13682.4	12095	12787	11126.1	16569.1	18024.5	18058.3	34756.8	38144.9	27381.2	28349.1	32443.3	29972.7	25867.1	23972.1	23627.2	39197.8	33814.2	35593.2	19659.8	20277	23025	21781.2	-	-	-	-	-
mws1013	177.02	133.03	178.027	C9H6O4	[M-H]-	Esculetin (6,7-Dihydroxycoumarin)	Lignans and Coumarins	Coumarins	305-01-1	3	1.82486e+06	1.46623e+06	1.32441e+06	1.8047e+06	2.03547e+06	1.77288e+06	2.54206e+06	2.48465e+06	2.36168e+06	1.89879e+06	1.75884e+06	1.87649e+06	4.27198e+06	4.51012e+06	4.69016e+06	308248	223199	233104	244078	219827	275041	190331	224296	211870	280835	370952	294225	792076	1.01034e+06	843124	1.31605e+06	1.28231e+06	1.18511e+06	1.12397e+06	C09263	ko00999,ko01110	1.15367	0.0112213	0.165648
Lmzn005892	485.33	423.33	486.334	C30H46O5	[M-H]-	Isoceanothic acid	Terpenoids	Triterpene	-	3	63388.1	63087.4	65122.3	48553.2	47204.4	55252.1	53075.1	51765.8	52183.1	58094.6	52927.6	55654.9	62109.6	54354.4	46541.6	6990.1	9792.07	9051.4	12874.5	10355.9	13217.5	10754	9478.24	11342.7	9570.43	8327.9	9432.38	9967.23	10195.4	14204.2	35084	29983.4	30728.3	33162.5	-	-	1.16133	1.74373e-06	0.134832
Lasp001037	219.15	72.08	218.142	C13H18N2O	[M+H]+	N-ethylcytisine	Alkaloids	Piperidine alkaloids	-	3	399843	411814	481188	448157	456213	451395	408483	448999	435679	354094	314903	321903	279723	357906	407064	269177	293421	275944	193699	197028	219227	194252	221448	195364	173163	174274	145969	130904	104344	119327	243648	288603	256968	270125	-	-	-	-	-
pmf0348	187.13	97.06	188.141	C10H20O3	[M-H]-	2,6-Dimethyl-7-octene-2,3,6-triol	Others	Alcohol compounds	73815-21-1	3	1.50082e+06	1.53316e+06	1.52822e+06	1.23964e+06	1.09732e+06	1.21874e+06	1.09705e+06	805527	1.08706e+06	1.3157e+06	1.19664e+06	1.33181e+06	687541	708356	887377	4.16859e+06	4.02087e+06	4.2035e+06	2.2355e+06	2.22012e+06	2.33099e+06	2.158e+06	2.52313e+06	2.5307e+06	1.70702e+06	2.26374e+06	2.60487e+06	1.22834e+06	1.32466e+06	1.22401e+06	1.65739e+06	1.6325e+06	1.91267e+06	1.77183e+06	-	-	1.16677	0.000315852	2.71645
Hmcp005589	425.38	203.17	424.37	C30H48O	[M+H]+	Olean-12-en-3-one (β-Amyrone)	Terpenoids	Triterpene	638-97-1	3	3835.13	44380.1	107622	33631	18850.8	45327	14866.7	42574.2	8764.84	8048.76	4918.34	7292.7	6368.75	35323.9	2773.86	63650.6	19806.8	108398	29497.7	106563	17900.9	105872	16612.6	15455.1	15710.3	22351.1	22862.3	66780.3	9701.99	16093	8561.6	7417.28	8304.58	8816.82	-	-	-	-	-
Lmhn009027	373.17	329.18	374.173	C21H26O6	[M-H]-	9-Hexanoyl-3-(2-hydroxypropyl)-6a-methyl-9,9a-dihydro-6H-furo[2,3-h]isochromene-6,8(6aH)-dione	Others	Others	-	2	1.30501e+06	1.41375e+06	1.46162e+06	1.03459e+06	937128	1.09428e+06	928266	910049	889922	1.20228e+06	1.25054e+06	1.34816e+06	1.02421e+06	1.13907e+06	1.18926e+06	33984.1	15129.8	22265.3	30711	25131.4	14043.3	12084	11140.8	9775.51	24986.2	6930.14	3777.9	15870.3	15932.1	14884.2	465243	539205	539239	548234	-	-	1.15971	0.000994109	0.0170748
Wmxn006759	315.19	315.19	316.204	C20H28O3	[M-H]-	Cleistanthol	Terpenoids	Ditepenoids	24465-21-2	3	342782	333148	349470	297407	257645	291227	333856	313165	338820	395867	419363	426569	108623	97291.3	118540	31198	63773	66766.3	40146.4	71647.9	53598.9	49656	75348.2	82496.7	58747.4	181779	80499.6	100620	76232.1	113661	128089	142625	152262	148456	-	-	1.12985	0.000364303	0.157731
pmb0325	322.21	177.05	321.205	C17H27N3O3	[M+H]+	Feruloylspermidine	Alkaloids	Phenolamine	-	3	146817	110729	145710	218513	202281	205383	257095	232562	226989	369720	295592	359403	102083	125872	118604	377256	352066	367669	416365	424235	425390	428395	389288	386719	656428	639478	597592	500930	491366	536333	299038	356396	322369	340104	-	-	1.14722	0.000252802	2.72033
MWS2050	76.0757	58.0723	75.0684	C3H9NO	[M+H]+	1-Aminopropan-2-ol	Alkaloids	Alkaloids	78-96-6	3	38577.7	47656.2	37690.3	41565	44999	40107.6	51185.3	45451	41590	46552.6	55416.1	52645.5	64189.1	48214.9	38025.7	171190	184458	194484	168984	183388	190588	184706	219270	207224	149348	118998	137813	111397	122276	106880	85952.7	90389.2	102513	93094	C05771	-	1.16011	0.000431395	4.43926
MWS0812	76.0757	58.0723	75.0684	C3H9NO	[M+H]+	Trimethylamine N-Oxide	Alkaloids	Alkaloids	1184-78-7	3	38577.7	47656.2	37690.3	41565	44999	40107.6	51185.3	45451	41590	46552.6	55416.1	52645.5	64189.1	48214.9	38025.7	171190	184458	194484	168984	183388	190588	184706	219270	207224	149348	118998	137813	111397	122276	106880	85952.7	90389.2	102513	93094	C01104	ko01100	1.16011	0.000431395	4.43926
Wcdp006247	518.32	184.08	517.317	C26H48NO7P	[M+H]+	1-18:3-LysoPC	Others	Others	-	3	2.48403e+06	2.98015e+06	3.24083e+06	1.82508e+06	1.71557e+06	1.82184e+06	1.49817e+06	1.5749e+06	1.76003e+06	3.16042e+06	3.75232e+06	3.39831e+06	3.15567e+06	3.06673e+06	2.53319e+06	2.8656e+06	2.43715e+06	2.96777e+06	1.84202e+06	1.90363e+06	2.43595e+06	2.35721e+06	2.66415e+06	2.78628e+06	1.99954e+06	2.15235e+06	1.97057e+06	1.55807e+06	1.40082e+06	1.61048e+06	2.06055e+06	2.45359e+06	2.34928e+06	2.19298e+06	-	-	-	-	-
Halp007123	459.27	423.25	458.267	C27H38O6	[M+H]+	Ganoderic Acid C	Terpenoids	Triterpene	-	2	30330.5	81617.2	49161.9	39743.3	16083.5	36704.3	74864.5	21855.3	27216.5	84174.2	31314.1	195105	138874	57436.4	47794.9	1.10409e+06	1.22319e+06	1.49758e+06	1.71393e+06	1.70478e+06	1.88583e+06	1.39938e+06	1.44799e+06	1.4238e+06	1.24153e+06	1.0291e+06	770900	1.29152e+06	1.30357e+06	1.55945e+06	637705	737705	624590	686885	-	-	1.14778	0.00815841	23.7408
Halp007541	457.26	421.24	456.251	C27H36O6	[M+H]+	Lucidenic Acid F	Terpenoids	Triterpene	-	2	42065.2	58667.2	62534.2	39153.8	46224.3	94044.2	33184	42663.3	14930.5	29515.4	72186.3	45147.4	67688.7	49899.1	113260	1.56973e+07	1.34415e+07	1.37876e+07	1.7693e+07	1.74732e+07	1.8593e+07	1.76429e+07	1.72004e+07	1.73414e+07	1.49964e+07	1.6306e+07	1.35198e+07	1.3689e+07	1.47087e+07	1.53067e+07	1.00416e+07	8.71836e+06	8.6795e+06	8.5435e+06	-	-	1.16598	0.00241083	262.922
pmp000444	487.34	469.33	486.334	C30H46O5	[M+H]+	27,28-Dicarboxyl ursolic acid	Terpenoids	Triterpene	-	2	1.13158e+06	1.03033e+06	999685	1.0469e+06	808288	1.00075e+06	910367	936631	1.08489e+06	1.29756e+06	1.29332e+06	1.24956e+06	471001	528705	593118	296599	336831	352078	361534	335058	358461	299250	278331	270176	284713	286131	273722	221974	129961	154172	553095	554304	606286	649148	-	-	1.16039	0.000874748	0.311713
HJAP081	441.37	133.1	440.365	C30H48O2	[M+H]+	Lanosta-7,9(11),24-trien-3,26-diol (Ganoderol B)	Terpenoids	Triterpene	104700-96-1	3	439558	494706	523540	315294	341856	362736	315139	319493	279710	423453	340303	387734	225526	258824	239213	380093	324848	332643	261934	212330	242906	215482	186178	212219	96778.5	82054	112849	45380	51166.5	43809	307284	298333	285073	255405	-	-	-	-	-
Zmln004524	461.29	443.17	462.298	C27H42O6	[M-H]-	3,7,15-Trihydroxy-4,4,14-trimethyl-11-oxochol-8-en-24-oic acid (Lucidenic acid M)	Terpenoids	Triterpene	-	2	15900.5	1587.22	6892.89	5183.08	6670	2030.03	2042.04	8498.06	3481.88	5017.72	8619.7	15871.4	12311.8	11670	16967.9	131970	152537	150046	104933	106462	125228	132864	115475	130302	116568	117547	166928	110904	83187.2	115872	81069.8	70937.8	85106.3	83473.5	-	-	1.07837	0.000174352	17.8237
Halp008614	559.33	481.29	558.319	C32H46O8	[M+H]+	Ganoderic Acid GS-3	Terpenoids	Triterpene	-	2	72650.5	50663.4	45563.4	44147.9	41030.6	39919.6	63058.6	39443.4	51853.3	70929.2	83168.1	73719.5	106661	67663.7	84531.1	480473	592329	484418	517382	556940	538897	505463	476669	484880	357676	360972	370949	428999	354292	425774	252985	209564	231107	242273	-	-	1.15603	0.00447853	9.22102
pme1002	138.09	103.05	137.084	C8H11NO	[M+H]+	L-Tyramine	Alkaloids	Alkaloids	51-67-2	3	104227	117804	144249	217153	195288	227090	132593	88765.2	105948	79642.6	85467.7	98321.3	144811	120954	149178	17012.3	21407.5	14716.9	22518.8	15299.5	14610.3	16378.3	15837.2	16849.7	32314.9	26849.4	27861.4	21951.4	19451.4	19784.5	55511.4	66954.9	64786.7	63629.8	C00483	ko00350,ko00950,ko01100,ko01110,ko01240	1.15458	0.010784	0.145071
Hmtn001120	315.11	153.06	316.116	C14H20O8	[M-H]-	5-(2-Hydroxyethyl)-2-O-glucosylphenol	Phenolic acids	Phenolic acids	-	3	42052.3	22303.1	24353.5	33468	37768.2	97324.7	39886.7	19625.2	41645.2	43157.4	15252.7	49740.9	31500.2	72984.8	31580.1	231945	214722	188209	169417	197936	208635	184933	186702	187158	192960	194778	185735	131064	130914	161570	88218.4	85635.5	93424	102338	-	-	1.14317	0.00117035	7.15684
Halp006426	529.282	397.239	528.272	C30H40O8	[M+H]+	Deacetyl Ganoderic Acid F	Terpenoids	Triterpene	100665-44-9	3	439284	668305	475801	689456	555507	641064	761159	641854	563509	559687	228622	706970	433207	435269	191819	2.03587e+06	2.12756e+06	1.91833e+06	2.28798e+06	2.08584e+06	2.39395e+06	1.97715e+06	2.06857e+06	1.96758e+06	1.74529e+06	1.68301e+06	1.70141e+06	1.62982e+06	1.54622e+06	1.62992e+06	1.31607e+06	1.57423e+06	1.46084e+06	1.55573e+06	-	-	1.14584	0.000103877	3.84097
Yamp008145	461.33	305.33	460.319	C28H44O5	[M+H]+	3,9,25-Trihydroxy-24-hydroxymethylergosta-7,22-dien-6-one	Steroids	Steroid	-	3	128702	125220	129651	155768	165097	159329	154597	140426	168524	185842	168646	194938	123978	111581	102862	292600	294389	320953	314143	281584	288468	289807	288088	268020	361407	368759	333382	219453	203763	190401	214541	201510	231573	192961	-	-	1.1642	0.00229961	2.36706
pmb1754	184.07	125	184.073	C5H15NO4P+	[M]+	O-Phosphocholine	Alkaloids	Alkaloids	107-73-3	3	848572	919971	890538	656792	676853	676853	654430	690483	659684	419695	508129	457199	770863	727071	746547	3.3311e+06	3.41253e+06	3.30154e+06	3.77194e+06	3.40967e+06	933638	4.24972e+06	4.09741e+06	3.98237e+06	3.52385e+06	3.96294e+06	2.99757e+06	5.30566e+06	4.74646e+06	4.69777e+06	1.77299e+06	2.14101e+06	1.96133e+06	1.87572e+06	C00588	ko00564,ko01100	1.16642	2.85591e-06	3.77769
MWSmce248	163.04	119.05	164.047	C9H8O3	[M-H]-	3-Hydroxycinnamic Acid*	Phenolic acids	Phenolic acids	14755-02-3	3	1.46394e+06	1.1188e+06	1.33067e+06	1.60336e+06	1.37532e+06	1.46989e+06	832223	706868	890853	1.13544e+06	1.1731e+06	867811	385815	410034	425198	294952	270629	361220	358697	427792	397743	417201	472972	354556	261425	264126	341555	248591	245219	187248	585617	547701	644674	649161	C12621	ko00360,ko01100	1.15229	0.00681469	0.236826
mws4017	285.222	285.222	286.23	C20H30O	[M-H]-	Ferruginol	Terpenoids	Ditepenoids	514-62-5	3	50867.4	42805.7	47414.3	49592.4	49442.4	47046.3	39974.8	34714.1	41791.8	45288.9	33539.3	37974.6	55991.3	53411	47419.2	160829	156156	161376	171768	176340	164215	147880	139418	169098	243629	266623	273946	264863	273352	256516	128308	120133	126796	144900	C09092	ko00904,ko01110	1.16329	7.0534e-06	3.39053
Hmmp006366	751.46	437.34	750.455	C41H66O12	[M+H]+	Saponin PE	Terpenoids	Triterpene Saponin	60213-69-6	3	783276	933427	975760	828470	698569	724706	693332	662287	570121	703102	594953	663632	294284	401239	551075	625117	566349	616791	390397	505552	403983	433363	575104	573269	397770	329180	482046	274518	290819	330928	227734	236479	247290	273910	-	-	-	-	-
MWSslk035	285.099	123.045	286.105	C13H18O7	[M-H]-	Orcinol glucoside	Phenolic acids	Phenolic acids	21082-33-7	3	32461.5	39423.5	30546.9	113224	161335	66551.1	228833	155956	239009	32252.4	72898.2	56255.3	165770	148305	201697	30175.4	34533.9	33442.3	43074.8	53436.7	40356.8	39849.4	45987.1	50855.4	33815.3	38946.5	29050.2	51718.8	43614.1	60466.6	65831.5	75195	69811.4	62215.8	-	-	-	-	-
pmn001511	285.1	123.05	286.105	C13H18O7	[M-H]-	3-Hydroxy-5-Methylphenol-1-O-Glucoside	Phenolic acids	Phenolic acids	-	3	32461.5	39423.5	30546.9	113224	161335	66551.1	228833	155956	239009	32252.4	72898.2	56255.3	165770	148305	201697	30175.4	34533.9	33442.3	43074.8	53436.7	40356.8	39849.4	45987.1	50855.4	33815.3	38946.5	29050.2	51718.8	43614.1	60466.6	65831.5	75195	69811.4	62215.8	-	-	-	-	-
Lmyp001375	314.09	152.03	313.08	C13H15NO8	[M+H]+	BOA-6-O-glucoside	Alkaloids	Alkaloids	-	2	3.65622e+06	3.60301e+06	3.18623e+06	4.93955e+06	4.50425e+06	4.70539e+06	3.2803e+06	2.85262e+06	3.27551e+06	6.05569e+06	6.27707e+06	6528123	631399	801461	705068	8.77204e+06	9.18636e+06	8.20974e+06	7.88661e+06	7.5873e+06	7.9924e+06	7.52759e+06	6.72134e+06	7.50968e+06	1.42707e+07	1.26893e+07	1.42158e+07	5.67224e+06	6.10025e+06	5.87555e+06	5.04803e+06	5.89906e+06	5.41299e+06	6.04631e+06	-	-	1.15918	0.000471001	2.50522
MWS1749	124.08	93.06	123.068	C7H9NO	[M+H]+	p-Aminoanisole	Alkaloids	Phenolamine	104-94-9	3	97846.9	51670	29180.3	266395	236674	273163	371265	76454.2	414165	149565	146983	144868	408870	392589	361697	8059.2	6888.8	2739.55	2219.32	1491.19	1848.14	6670	3073.79	1557.94	7484.5	3838.29	7874.76	2225.78	3340	1479.18	114540	123547	134353	112525	C19326	-	1.07497	0.116461	0.0989806
Zmyn006050	305.18	191.15	306.183	C18H26O4	[M-H]-	Di-N-pentyl phthalate	Phenolic acids	Phenolic acids	131-18-0	3	12377.7	13924.6	18002.5	32799.9	22914.1	38839.6	23201.7	25075.6	33912.9	17940.8	33929.7	19750	11622.1	11625.7	14428.3	146056	163959	154850	189995	185655	173562	179151	177491	151333	170139	174568	153133	144418	141531	150331	97745.5	96781	110611	113551	-	-	1.16172	0.000520688	10.4924
Halp009131	575.32	349.21	574.314	C32H46O9	[M+H]+	Ganoderic Acid K	Terpenoids	Triterpene	104700-95-0	2	0	0	0	0	0	0	0	0	0	0	0	0	0	0	0	376528	405115	377331	417049	479115	539715	387357	426695	396063	260403	282634	234239	304947	368153	298919	144769	175364	158632	169540	-	-	1.16728	0.000591253	#DIV/0!
Halp005974	513.28	477.26	512.277	C30H40O7	[M+H]+	23S-Hydroxy-11,15-Dioxo-Ganoderic Acid DM	Terpenoids	Triterpene	-	2	858223	758761	741037	744679	605050	598574	439313	469652	558742	560823	564378	559877	371152	368887	457997	173961	151235	189315	215249	205585	170812	193502	211511	155683	0	0	0	190041	301445	137155	353272	317174	345002	293364	-	-	1.16089	0.0017911	0.218196
pmb0508	277.17	147.04	276.159	C14H20N4O2	[M+H]+	p-Coumaroylagmatine	Alkaloids	Phenolamine	7295-86-5	3	56514.4	47979.3	66198.8	73534.2	64377	54663.4	96032.6	62478.9	71057.4	93539.7	67439.8	89920.3	47662	41909.4	37052.6	77748.4	79559.5	83819.3	99473.6	75674.3	92313.5	78952.8	80817.1	91096.6	113888	112349	114171	80177.1	88085.7	102027	73495.8	72877.3	71055.5	84958.6	C04498	ko00330,ko01100	-	-	-
MWSCX037	143.03	69.04	142.027	C6H6O4	[M+H]+	Flufuran	Others	Others	-	3	191573	178434	202128	222849	261658	249835	280695	235785	246361	162679	176070	153121	105635	185269	296477	191759	142908	185693	115432	90227.8	46075.1	123041	50670.8	102597	104003	56888.7	112418	18602.6	37041.5	30148.4	132708	137447	159967	148280	-	-	-	-	-
Wbsp000209	489.39	489.39	488.387	C31H52O4	[M+H]+	20-(Hydroxymethyl)-1,7,7,11,12,16,20-heptamethylpentacyclo[13.8.0.03,12.06,11.016,21]tricos-3-ene-8,9,19-triol	Terpenoids	Terpene	-	2	96314.1	101232	120687	126376	110388	99182.5	126642	116806	120495	166637	141806	160659	121997	195131	114901	78833.9	108800	83727.1	77254.1	113748	139134	70316.6	73997.9	75178.2	75003.2	67652.5	79511.8	54227.6	74806.9	63502.2	81275.9	89757.2	92598	77052.8	-	-	-	-	-
mws0749	137.02	93.03	138.032	C7H6O3	[M-H]-	4-Hydroxybenzoic acid	Phenolic acids	Phenolic acids	99-96-7	1	884029	1.01092e+06	1.07794e+06	619410	659089	941198	789654	702001	679422	891065	1.17421e+06	1.20046e+06	1.66799e+06	1.37049e+06	1.56581e+06	2.33913e+06	2.6643e+06	2.46497e+06	2.06449e+06	1.92104e+06	2.19043e+06	1.9676e+06	2.20169e+06	1.98824e+06	2.04352e+06	2.18836e+06	2.07043e+06	1.86232e+06	1.53677e+06	1.46018e+06	1.36387e+06	1.66049e+06	1.45677e+06	1.56391e+06	C00156	ko00130,ko00790,ko01100,ko01110,ko01240	1.15417	0.00054266	2.51217
Hmlp007312	809.46	437.34	808.461	C43H68O14	[M+H]+	Spinasaponin A Methyl Ester	Terpenoids	Triterpene Saponin	-	2	511023	624244	650403	765703	589172	739173	670990	688998	706720	709931	588204	735083	227626	237663	160146	74124.4	62562.7	77772.1	79563.1	110462	93162.7	79059.8	71921.6	93733.6	64709.3	64082.1	96484.2	77033.1	65786.6	85575.5	201284	195166	229503	229503	-	-	1.16219	0.00613452	0.1201
pmb0818	206.08	145.05	205.074	C11H11NO3	[M+H]+	Methoxyindoleacetic acid	Alkaloids	Plumerane	3471-31-6	3	3.02747e+06	2.51056e+06	2.82056e+06	2.932e+06	3.1896e+06	2.92934e+06	2.38049e+06	2.41005e+06	2.34918e+06	3.00537e+06	2.73738e+06	2.87166e+06	3.20708e+06	3.25647e+06	3.40199e+06	3.80101e+06	3.6472e+06	3.88562e+06	2.79029e+06	3.06432e+06	3.09451e+06	2.9134e+06	2.78943e+06	2.99974e+06	3.13212e+06	3.29558e+06	2.80151e+06	1.88011e+06	1.60322e+06	1.8993e+06	2.39713e+06	2.89224e+06	2.76245e+06	2.51386e+06	C05660	ko00380	-	-	-
Wbmp008130	478.28	337.28	477.273	C26H39NO7	[M+H]+	Anthriscifolcine A	Alkaloids	Alkaloids	-	2	876461	931423	1.158e+06	655183	638394	545629	543312	584580	592315	1.15912e+06	1.01958e+06	709842	1.25975e+06	1.03478e+06	951422	2.861e+06	2.59927e+06	2.61488e+06	2.45657e+06	2.51784e+06	2.40137e+06	2.41525e+06	2.89186e+06	2.99269e+06	2.64416e+06	3.1729e+06	2.84507e+06	3.01858e+06	2.95039e+06	2.96095e+06	1.91654e+06	1.61686e+06	1.68023e+06	1.59844e+06	-	-	1.14903	0.000147461	2.72268
mws0458	151.04	136.02	152.047	C8H8O3	[M-H]-	Vanillin; 4-Hydroxy-3-Methoxybenzaldehyde	Others	Aldehyde compounds	121-33-5	3	187311	214248	210535	325881	334657	292860	324369	279143	248717	266081	436670	279796	279531	342928	349013	214936	221508	198901	181048	176953	348340	192709	182441	200249	110054	143350	172498	169388	139903	133898	190696	222191	234565	211196	C00755	ko00996,ko01100,ko01110	-	-	-
Lmlp006830	437.343	269.19	436.334	C30H44O2	[M+H]+	Ganoderal A	Terpenoids	Triterpene	104700-98-3	3	892329	636749	853587	766342	695857	729396	716024	659369	697108	696497	757096	678489	740410	744540	702284	339651	373149	370200	647606	618182	723139	548746	578608	680592	577345	655797	590555	865296	912042	886780	749821	779145	657520	660480	-	-	1.12316	0.0301902	0.454533
Lmfn004769	585.09	301.03	586.096	C27H22O15	[M-H]-	Quercetin-3-O-(4''-O-galloyl)arabinoside	Flavonoids	Flavonols	-	3	282100	198328	200741	110045	116713	135721	93810.2	50692.9	54026	73942.5	60994.5	56562.6	18075	9988.73	11319.9	43916.5	23903.9	53237.2	45150	39930	41252.2	62550.6	50568.3	54026	14642.8	15309.4	34278.3	7325.48	14352.5	30005	68532.1	61227	72523.6	75210.2	-	-	1.11704	0.0144429	0.17772
Halp005402	475.27	421.24	474.262	C27H38O7	[M+H]+	Lucidenic Acid B	Terpenoids	Triterpene	-	1	46376.2	42738.7	28142.2	58981.7	68561.3	33390.1	35615.6	39998.4	82197.3	61209.8	100457	81789.5	286243	107640	292083	1.65732e+06	1.55333e+06	1.52783e+06	1.17946e+06	1.15743e+06	1.37448e+06	1.47898e+06	1.31091e+06	1.53185e+06	1.27316e+06	1.28635e+06	1.30223e+06	663137	715813	717686	664362	675217	703154	801370	-	-	1.16321	0.000531632	40.4111
pmp000270	501.32	233.15	500.314	C30H44O6	[M+H]+	Lup-12-en-15α,19β-diol-3,11-dioxo-28-oic acid	Terpenoids	Triterpene	-	3	54137.4	58349.7	65366.6	72796	66486	62560.7	58695.3	71778.4	86303.9	90545.6	90882.8	87444.4	91604.6	67950.4	66109.6	215253	147362	170470	278537	308924	302839	232562	231085	207394	224060	192067	225620	228154	215238	283042	135760	168216	150028	150071	-	-	1.13847	0.0246377	2.99732
Wbsp006047	489.36	489.36	488.35	C30H48O5	[M+H]+	serratane-3α,14α,20β,21β,24,29-heptol	Terpenoids	Triterpene	-	3	463630	568253	539604	530593	496402	405715	486996	535117	570548	584702	557300	476812	462499	504649	479931	202005	110857	147257	173191	172978	194867	170628	174190	176785	189698	214738	203239	247770	258964	140832	315458	322121	357551	288843	-	-	1.12025	0.000932328	0.292792
Zbsp009837	339.22	137.06	338.209	C19H30O5	[M+H]+	3-Acetoxy-[6]-gingerdiol	Phenolic acids	Phenolic acids	-	3	275957	283189	317187	308493	300927	250682	386998	349737	409317	377576	421567	411850	311039	332378	294704	64759	50638	74874.3	235450	275169	259261	185406	194538	239373	313228	313713	291195	490193	511764	513670	245520	278915	305181	276186	-	-	1.15285	0.000447529	0.217122
Wbtp004753	303.048	229.047	302.043	C15H10O7	[M+H]+	1,2,3,7,8-pentahydroxy-6-methylanthracene-9,10-dione	Flavonoids	Other Flavonoids	-	3	25444.8	40005	68871.3	111569	102508	115630	75969.6	90005	72667.7	65236.7	65248	48402.9	32582.5	33340	22413.2	12555	5863.36	20514.9	27875.2	35278.4	35269	45928.2	68940.9	62045.1	45100.2	24624.9	49426.8	37764.9	38556	36100.4	50036.7	44755.5	54506.4	53895.8	-	-	-	-	-
Zmxp005324	361.16	189.09	360.157	C20H24O6	[M+H]+	Dihydrodehydrodiconiferyl alcohol	Lignans and Coumarins	Lignans	126253-41-6	3	1.35218e+07	1.26724e+07	1.30769e+07	9.12879e+06	9.43747e+06	7.91838e+06	1.01564e+07	1.05898e+07	1.16102e+07	1.28976e+07	1.11723e+07	1.3501e+07	8.42023e+06	1.00437e+07	9.69633e+06	2.70463e+07	2.56068e+07	2.9445e+07	3.93658e+07	3.88148e+07	4.33528e+07	3.61979e+07	3.61076e+07	4.09665e+07	3.28393e+07	3.47251e+07	2.88557e+07	4.41189e+07	4.14352e+07	4.42086e+07	2.56504e+07	2.9619e+07	2.45207e+07	2.87045e+07	-	-	1.15886	0.00447762	2.09055
Hmsn002272	327.11	165.05	328.116	C15H20O8	[M-H]-	Demethyl coniferin	Phenolic acids	Phenolic acids	-	2	80716	87574.5	80854.7	169021	158050	165810	240934	241356	267886	139390	116440	139937	260599	272156	277745	55779	57844	63914.8	70994	77211.9	73299.3	65520.1	59518.8	66480.7	59331.2	49036.3	58895.6	89789.4	79366.2	72067.6	98688.3	108791	121065	117605	-	-	-	-	-
Wcgn009980	351.22	269.21	352.225	C20H32O5	[M-H]-	7-(1,2-Dihydroxyethyl)-2-hydroxy-1-(hydroxymethyl)-1,4b,7-trimethyl-2,5,6,8,8a,9,10,10a-octahydrophenanthren-3-one	Terpenoids	Ditepenoids	-	3	544855	678761	539558	725631	533438	653573	1.01949e+06	1.06308e+06	1.37651e+06	1.06995e+06	1.76452e+06	1.07206e+06	1.4399e+06	1.01308e+06	746663	252110	301063	688845	554137	349959	649676	306846	323308	378720	784927	933588	554823	525067	1.08786e+06	1.11759e+06	405372	478505	495606	491488	-	-	-	-	-
Zjmp102704	457.33	187.15	456.324	C29H44O4	[M+H]+	3,24-Dihydroxy-30-norolean-12,20(29)-dien-28-oic acid (Quinatic acid)	Terpenoids	Triterpene	119863-89-7	2	39649.9	27516.2	36623.8	36381.5	42765	54144.3	34727.3	37672.7	35106.4	60476.6	68708.5	60017.9	76956.6	74064	11257.9	113154	74524.8	99921.3	202554	152488	254403	176317	149621	174457	109002	143880	139399	172590	191828	160426	97518.8	107149	111555	121416	-	-	1.1096	0.0238485	2.77098
Hmhp009670	294.24	95.08	293.236	C18H31NO2	[M+H]+	Dihydrobungeanool	Alkaloids	Alkaloids	-	3	126987	98537.6	82272.3	73896.3	81502.7	75483.9	415752	193610	197754	115839	87039.6	83996.6	78102.9	94706.4	377525	448172	204380	154399	140670	78569.3	69795.2	81459.1	502400	312996	432227	314549	101155	73052.1	79861.3	63190.9	68701	76015.1	85694.4	76071.2	-	-	-	-	-
Halp006265	531.3	383.22	530.288	C30H42O8	[M+H]+	Ganoderic Acid Theta	Terpenoids	Triterpene	-	1	41784.7	37469.3	21113.8	15713.7	15536.6	16986.3	7646.18	7286.98	6529.95	14696.4	17439.2	18197.4	16901.6	7879.42	42851.6	3.96204e+07	3.87098e+07	3.63382e+07	3.97869e+07	3.66437e+07	3.75668e+07	3.7561e+07	4.04223e+07	3.9121e+07	3.67004e+07	3.69646e+07	3.87709e+07	2.52322e+07	2.48118e+07	2.77591e+07	2.02575e+07	2.27541e+07	2.45264e+07	2.48471e+07	-	-	1.16521	0.000655277	1142.48
pmp000804	313.14	277.2	312.136	C19H20O4	[M+H]+	Isobavachalcone D	Flavonoids	Chalcones	-	3	823550	774759	838554	655825	588780	613487	597004	616135	589746	757278	688359	709015	411118	160860	373013	179488	183960	171581	78138.4	92331.5	110122	82971.8	123314	84682.8	136639	147124	116645	69183.2	60054.9	151776	337895	340330	382210	305997	-	-	1.16631	0.000642431	0.219557
Hmgn001653	137.02	93.04	138.032	C7H6O3	[M-H]-	Protocatechualdehyde	Others	Aldehyde compounds	139-85-5	2	580660	524410	575460	453637	469952	494882	487768	407336	438459	810111	761464	766796	1.19076e+06	1.07895e+06	1.10577e+06	1.83e+06	2.16311e+06	1.91289e+06	1.56881e+06	1.4658e+06	1.52068e+06	1.57832e+06	1.6059e+06	1.54749e+06	1.52209e+06	1.56925e+06	1.26003e+06	1.1288e+06	1.1181e+06	1.05914e+06	909611	1.02526e+06	887480	1.07196e+06	C16700	ko00950	1.16205	0.00402226	3.51436
Lamp011743	333.24	121.1	332.235	C21H32O3	[M+H]+	2,3-Dihydroxy-5α-pregn-17(Z)-en-16-one	Steroids	Steroid	-	3	15263.8	19924.9	19234.2	22210.3	22888.2	24401.3	24334.7	21648.8	22783.4	27199.7	29511.7	28039.1	22879.8	21237.7	17896.6	74871.4	74316	74546.2	55618	69812.3	70428.8	56753.9	55065.2	51162.2	73299.4	80234.9	83960	34704.3	32188.7	34243.4	41347.8	39065.4	35210.8	43815.6	-	-	1.15923	0.000577974	4.11102
Zjyp101831	457.37	135.12	456.36	C30H48O3	[M+H]+	3-Hydroxylup-20(29)-en-28-oic acid (Betulinic acid)	Terpenoids	Triterpene	-	2	233754	234546	300551	196694	172849	217936	191692	175326	214811	234225	210253	177877	227619	218473	223032	38715.9	31244.5	51834.5	70611.2	50407.1	82666	63259.6	65662.9	68086.8	46494.8	56290	52770.4	76469.6	76485.8	75636	140485	124183	145556	155220	-	-	1.14844	0.00702564	0.158412
Hmcp009963	180.14	123.07	180.138	C11H18NO+	[M]+	Candicine	Alkaloids	Phenolamine	6656-13-9	3	131311	145948	122801	193203	174948	183323	178952	205750	173596	209527	166501	130565	158765	162588	181079	204186	250598	229954	194027	194741	203668	190443	190087	221204	106048	103787	110353	137347	176988	141340	143588	177172	151150	162701	C10575	-	-	-	-
Zbqn008291	473.36	473.36	474.371	C30H50O4	[M-H]-	3,13,15-Trihydroxyoleanane-12-one	Terpenoids	Triterpene	-	2	114484	186275	164347	91024.4	131547	109953	99933.2	90779.1	150665	133699	140676	169572	114468	155894	86212.3	65885.4	68159.5	81377.7	81536.8	74383	82230.2	55686.4	58829.8	67753.2	75275.3	48474.8	62358.4	63592.2	57125.9	71821.7	69194.4	76060.3	86542.7	77034.5	-	-	1.07461	0.0531307	0.463169
MWSmce363	151.04	108.02	152.047	C8H8O3	[M-H]-	2,5-Dihydroxyacetophenone	Others	Ketone compounds	490-78-8	3	88413.2	96064.6	116809	98003.2	101268	113912	89450.5	67728.9	71208.3	83988	89013.9	82177.3	79728.7	83972.6	74178.2	42835.1	59633.6	50958.2	178340	92523.4	77888.8	89463.1	87015.5	92489.6	102288	63895.8	99791	114173	124640	115372	83378.2	68373.2	82908.3	74863.2	-	-	-	-	-
Lmrn003000	165.06	103.06	166.063	C9H10O3	[M-H]-	2-Hydroxy-3-phenylpropanoic acid	Phenolic acids	Phenolic acids	7326-19-4	3	48117.1	61670	48071.7	89553.1	66769.5	93221.7	138547	179543	200295	365438	330887	307272	106740	121581	108126	133340	53444.9	62221.7	184155	181706	179754	197921	187739	190145	176084	188775	190845	341159	373214	417461	144943	132860	149856	166072	C05607	ko00360,ko00960,ko01100,ko01110	-	-	-
Lazn004665	336.17	204.13	335.159	C15H21N5O4	[M+H]+	Triacanthinapioside	Alkaloids	Alkaloids	-	1	547611	505098	441078	412271	378518	436843	590216	729609	637514	976126	959994	840917	278102	254059	235267	866853	836822	905113	820837	670912	762693	649226	766229	640246	683929	777731	681994	419555	378827	401743	523555	525621	634819	578169	-	-	-	-	-
Halp006423	519.3	483.31	518.288	C29H42O8	[M+H]+	Lucidenic Acid P	Terpenoids	Triterpene	-	2	129438	103653	143744	127128	168485	91993.6	189865	135496	209881	148625	167354	164895	136994	136148	180745	714848	686341	697264	677641	622273	728767	639697	680509	702772	629879	719515	650015	648091	575634	658901	430309	466049	524364	520014	-	-	1.16	6.71008e-06	5.56863
Lmmn005003	1087.51	1087.5	1088.5	C52H80O24	[M-H]-	Medicagenic acid-3-O-glucuronide-28-O-xylosyl(1,4)-rhamnosyl(1,2)-arabinoside	Terpenoids	Triterpene Saponin	128192-15-4	2	16686.3	9583.69	16670	7209.8	11706	9720.23	17434.9	5009.56	7481.7	10853.9	11985.1	31764.7	11645.2	29951.9	9959.07	318718	295297	516549	368920	285313	266093	306062	242125	200264	363565	333102	276770	268536	256941	291653	325255	378862	359037	307785	-	-	1.15352	0.0353533	26.329
Lmlp005204	489.36	413.307	488.35	C30H48O5	[M+H]+	Ganoderiol D	Terpenoids	Triterpene	114567-45-2	3	1.28603e+07	1.22029e+07	1.16143e+07	1.1802e+07	1.13452e+07	1.01075e+07	1.23894e+07	1.20416e+07	1.2587e+07	1.61111e+07	1.39918e+07	1.36131e+07	1.82859e+07	1.72126e+07	1.69606e+07	569718	524642	613246	1.20211e+06	1.44907e+06	1.4225e+06	1.22915e+06	1.32272e+06	1.48351e+06	1.24868e+06	1.45772e+06	1.56907e+06	2.64759e+06	2.60741e+06	2.31029e+06	6.77392e+06	7.9223e+06	6.54805e+06	7.71721e+06	-	-	1.16656	0.000903499	0.0465573
ML10177402	152.03	108.05	153.043	C7H7NO3	[M-H]-	4-Aminosalicylic acid	Phenolic acids	Phenolic acids	65-49-6	3	195781	230100	217811	215284	229172	217170	214968	199167	191347	171124	173933	198869	194784	193193	208798	52690.8	36680.2	49479.3	57906.4	58815.6	52725	33811.7	39203.7	38563.4	25066.1	32529.6	22177.3	30991.6	23686.6	30084.7	115304	104204	129765	110518	C02518	-	1.15311	0.000763382	0.215709
Zdcp003644	251.14	105.07	250.132	C13H18N2O3	[M+H]+	N-Caffeoylputrescine	Alkaloids	Phenolamine	29554-26-5	3	4321540	4474225	4397860	4259125	3678015	4658375	2356670	2215005	2120005	1446670	1423340	1375005	3035855	3533130	4469015	63340	60005	56670	30005	45005	41670	0	0	0	0	0	0	0	0	0	1255005	1515005	1561670	1411670	C03002	-	1.16717	0.000100364	0.0136441
Zmln005273	515.27	497.29	516.272	C29H40O8	[M-H]-	12-(Acetyloxy)-3-hydroxy-4,4,14-trimethyl-7,11,15-trioxochol-8-en-24-oic acid (Lucidenic acid E)	Terpenoids	Triterpene	98665-17-9	2	8715.36	5621.81	4048.04	992.982	1324.64	2976.48	1330.66	988.06	1682.12	3318.85	2316.14	973.412	6345.28	2967.94	989.961	3.98651e+06	2.90386e+06	3.25503e+06	3.37097e+06	3.52021e+06	3.1468e+06	3.51036e+06	4.13573e+06	3.76121e+06	3.25877e+06	3.12278e+06	2.91951e+06	3.15135e+06	2.89629e+06	3.0935e+06	2.18401e+06	2.71371e+06	2.46458e+06	2.64923e+06	-	-	1.16401	0.00880577	551.824
Yaln008277	393.22	311.22	394.236	C22H34O6	[M-H]-	Trijugin A	Terpenoids	Sesquiterpenoids	-	3	9.76835e+06	1.01004e+07	4.65024e+06	4.72093e+06	5.16428e+06	5.05067e+06	1.1516e+07	1.16408e+07	1.19923e+07	1.48696e+06	1.70565e+06	1.32984e+06	4.89531e+06	5.51245e+06	4.74841e+06	4.74699e+06	5.31711e+06	5.70283e+06	4.04005e+06	4.31958e+06	4.10947e+06	4.56257e+06	4.28593e+06	4.47116e+06	4.2188e+06	4.35918e+06	4.55019e+06	3.05934e+06	3.08741e+06	3.22275e+06	4.79435e+06	5.40121e+06	6.05142e+06	5.54265e+06	-	-	-	-	-
Hmgp002327	188.07	118.06	187.063	C11H9NO2	[M+H]+	3-amino-2-naphthoic acid	Alkaloids	Alkaloids	-	1	1.99335e+07	1.97834e+07	1.90096e+07	1.89672e+07	1.95079e+07	1.93375e+07	1.53704e+07	1.60866e+07	1.7474e+07	1.99701e+07	1.89782e+07	2.0353e+07	2.31786e+07	2.26774e+07	2.2158e+07	2.46885e+07	2.60178e+07	2.39927e+07	1.78419e+07	1.93963e+07	2.0842e+07	1.70774e+07	2.00813e+07	1.80793e+07	1.93415e+07	1.93477e+07	1.83557e+07	1.19906e+07	1.08851e+07	1.13136e+07	1.87156e+07	1.88946e+07	1.70141e+07	1.53494e+07	-	-	-	-	-
MA10079134	255.03	227.04	256.037	C14H8O5	[M-H]-	1,2,4-Trihydroxyanthraquinone	Quinones	Anthraquinone	81-54-9	2	3340	7787.78	5245.67	20574.9	6444.84	7682.93	7191.49	7033.47	9020.46	9145.95	3927.29	9281.09	3340	3340	3188.92	47635.5	35148.2	72285.6	63903.2	104919	109380	134479	120239	116409	133046	147390	153669	145459	154972	170768	46365.6	37306.9	42720.8	45663.3	C10395	-	1.12278	0.0496549	9.47078
HJAP074	471.35	453.34	470.34	C30H46O4	[M+H]+	7-O-Ganoderic Acid Z	Terpenoids	Triterpene	-	3	515926	801212	576243	442177	494159	492454	578953	532617	668784	663161	736482	688937	624233	532351	463349	1.72627e+06	1.72221e+06	1.98245e+06	2.30969e+06	2.48464e+06	2.7681e+06	2.13494e+06	2.39784e+06	2.22108e+06	2.04881e+06	1.91185e+06	1.87377e+06	2.59452e+06	2.08535e+06	2.54051e+06	1.35389e+06	1.21616e+06	1.38466e+06	1.53743e+06	-	-	1.12911	0.00064636	2.86838
MWS1805	102.13	57.07	101.12	C6H15N	[M+H]+	Hexylamine	Alkaloids	Alkaloids	111-26-2	3	111382	112832	116891	105490	131431	73850.3	89954	97799.1	85772.9	74846.9	79232	80757.2	30103.1	44927.8	35368.4	96935.2	81045.9	104311	54404.5	55402.9	59527.1	75081.2	42589.8	92996	52659.2	58383.1	64696.3	17279.7	28124.1	11679.2	62659.6	73667.8	78629.2	68569	C08306	-	-	-	-
Zbmp008460	355.16	217.09	354.147	C21H22O5	[M+H]+	Xanthoangelol H	Flavonoids	Chalcones	-	2	71625.6	59605.1	69355.1	50375.5	55078	57430.4	34926.4	39289.2	45564.2	57225.4	59596.2	43479.6	28147	26636.7	21241.3	43398.3	43300.1	57439	200767	167063	173152	140725	157765	220975	220694	230055	234627	389116	376263	331954	88757.2	107905	92364.4	88767.8	-	-	-	-	-
Yalp006139	315.23	135.08	314.225	C21H30O2	[M+H]+	3β-Hydroxypregna-5,17(20)-diene-16-one	Steroids	Steroid	17401-12-6	3	123379	99674.2	110293	78079.1	60944.3	69536.4	208443	168901	116833	197641	134329	208179	122813	144892	76497.3	78692.5	62232.3	64356.8	39927.7	72029.6	23002.3	65372.3	100112	59302.4	49790.9	66805.8	24183.7	15849.9	23026.4	54221.3	91282.3	115195	108992	103495	-	-	-	-	-
pme1651	176.07	130.07	175.063	C10H9NO2	[M+H]+	Indole-3-acetic acid (IAA)	Alkaloids	Plumerane	87-51-4	3	90119.8	77178.1	64441.6	92632.4	78774.7	69702.3	95632.6	123428	102725	69711.9	67630.4	63384.8	271211	237378	261669	61225.8	76180.8	71309.8	24924.3	46159.8	28752.4	26616.4	23956.4	22180.8	28746.4	22585.2	31414.6	11185.4	11670	8340	71856.4	59706.9	58018.1	63873.1	C00954	ko00380,ko01100,ko04075	-	-	-
Lmhn002437	153.02	109.03	154.027	C7H6O4	[M-H]-	Terreic acid	Others	Ketone compounds	121-40-4	3	53607.6	67967.7	57909.7	30012.3	27940.5	31484.2	107073	109826	96819.3	443999	447175	504541	235063	207562	259695	133788	155227	135285	305434	309038	298385	235596	253301	294123	200677	172236	184968	307894	251801	258218	175693	185952	163499	205560	-	-	1.14534	0.00132968	2.36398
Ladp002110	206.04	160.04	205.037	C10H7NO4	[M+H]+	4-hydroxy-2-oxo-1,2-dihydroquinoline-3-carboxylic acid	Alkaloids	Quinoline alkaloids	73776-24-6	3	256822	260598	262679	245735	263885	266829	234862	241924	185802	297681	258582	268622	343980	379511	365276	301238	300094	312506	243722	286846	258818	227746	207003	243344	262994	271015	300076	187392	162854	176110	218497	230067	234840	272403	-	-	-	-	-
Halp007826	571.29	363.2	570.283	C32H42O9	[M+H]+	Ganoderic Acid F	Terpenoids	Triterpene	98665-15-7	2	17592.1	13826.7	7207.47	0	0	0	0	0	0	0	0	0	0	0	0	3.13243e+06	2.73673e+06	3.1296e+06	3.11067e+06	3.34012e+06	3.22066e+06	3.18476e+06	3.16942e+06	3.89262e+06	3.01821e+06	3.08834e+06	2.91986e+06	2.17549e+06	2.38279e+06	2.28788e+06	2.18317e+06	2.31029e+06	2.33718e+06	1.87293e+06	-	-	1.16178	0.00192166	232.97
Lmqn012798	453.34	453.34	454.345	C30H46O3	[M-H]-	Urs-12(13)-en-3-one-28-oic acid	Terpenoids	Triterpene	-	2	126523	100494	93057.8	75592	91871.1	92818.7	59955.8	62315.7	73826.6	87096.1	80040.6	64218.5	67464.4	72090.4	56715.2	654704	794850	710095	836890	942751	761077	866485	510047	646375	602446	534063	627014	713395	892943	783594	464536	471946	380907	418223	-	-	1.15997	0.00284385	6.74733
MWSmce264	153.06	123.05	154.063	C8H10O3	[M-H]-	Hydroxytyrosol	Phenolic acids	Phenolic acids	10597-60-1	3	10887.8	8395.09	7426.17	84656.8	67923.3	90948.7	94830.9	114154	192003	807054	686407	651346	100291	63711.8	106787	144190	181750	168910	215996	203047	219028	369893	252818	231115	115137	104832	104215	186968	184202	170240	132351	157984	157030	168878	-	-	1.16263	0.00465809	18.5274
pmp000238	581.15	383.07	580.143	C26H28O15	[M+H]+	Luteolin-6-C-arabinoside-7-O-glucoside	Flavonoids	Flavones	-	3	3340	8340	4885.11	695.46	5005	1670	3015.35	5005	2818.96	0	0	0	5005	3340	3340	173791	173791	213086	141131	170259	152725	160748	138204	136725	62560.1	70561.5	69832.7	29103.5	51670	34015.2	60368.9	49541.2	56117	62557.9	-	-	1.15387	0.00474067	33.8463
mws1599	109.076	92.0495	108.069	C6H8N2	[M+H]+	2-Picolylamine	Alkaloids	Pyridine alkaloids	3731-51-9	3	104448	89824.8	110929	88649.8	91696.1	87444.8	69231.6	85629.3	80158.8	110948	130556	114755	5574.71	27091.9	13715.7	29995.1	19079.7	26120.3	6692.19	14924	8340	6338.09	18097.3	18340	15802.6	20654	10005	1731.46	8088.52	2467.08	41006.1	49440.3	42232.8	39806.2	C17926	-	1.14254	0.00168574	0.246378
MWSprf110	402.33	402.33	401.329	C26H43NO2	[M+H]+	N-Benzyloleamide	Alkaloids	Alkaloids	883715-21-7	3	50478.5	28044.2	26663.3	29466.9	24895.6	18971.1	496505	125454	65369.2	28270.6	57308	26869.2	33806.2	24458.5	1.73204e+06	282685	80058.3	66404.5	44036.4	32433.4	30223.8	30067.4	1.13346e+06	236641	336731	117411	51576.5	33641.8	31756.3	32422.5	57016.6	52623.9	54055.1	65475.7	-	-	-	-	-
Lmxp000429	198.12	95.06	197.116	C9H15N3O2	[M+H]+	Hercynine	Alkaloids	Alkaloids	534-30-5	1	1.21803e+08	1.26967e+08	1.18202e+08	5.54619e+07	6.86103e+07	6.80441e+07	5.05313e+07	4.74873e+07	8.02865e+07	5.99525e+07	6.61987e+07	5.5307e+07	1.68962e+07	1.71503e+07	1.55395e+07	9.20187e+07	7.11301e+07	6.68662e+07	5.61239e+07	5.17003e+07	6.26909e+07	5.58619e+07	5.64083e+07	5.59439e+07	2.76592e+07	3.01356e+07	2.6032e+07	5.81921e+06	4.3379e+06	4.64403e+06	6.47341e+07	7.89463e+07	6.75262e+07	7.81653e+07	-	-	-	-	-
Smjp001498	247.14	146.06	246.137	C14H18N2O2	[M+H]+	Hypaphorine	Alkaloids	Plumerane	487-58-1	3	116004	162616	174640	149580	174588	153855	231151	191260	192809	260082	193459	211882	251601	259218	289360	88201.2	89135.6	96466.9	90976.1	105626	95844	84868	82250.6	116785	110494	145898	104361	108082	106861	142328	126384	152666	157516	136170	C09213	-	-	-	-
Halp005624	533.31	479.28	532.304	C30H44O8	[M+H]+	Ganoderic Acid I	Terpenoids	Triterpene	98665-20-4	2	28811.3	28267.8	47793	21332.2	26778.5	35189.9	18028.3	17614.4	17970.3	18373.2	11697.6	26684.3	24124	25684.9	27890.2	3.50374e+06	3.4444e+06	3.59624e+06	3.59337e+06	3.9594e+06	4.52603e+06	3.8471e+06	3.77168e+06	3.89081e+06	3.43917e+06	3.60429e+06	3.82264e+06	3.61476e+06	4.13822e+06	3.96202e+06	2.35405e+06	2.77865e+06	2.19671e+06	2.52011e+06	-	-	1.16408	0.000120498	100.545
Hmtn000828	169.05	139.04	170.058	C8H10O4	[M-H]-	4,6-Dimethoxy-5-methyl-2H-Pyran-2-one	Others	Ketone compounds	-	2	10382.7	8640.14	9413.29	32375.6	41028	45673.5	198576	205324	184172	800201	785273	790052	139125	156925	131902	12115.6	16884.6	13158.3	18955.9	23225	21894.2	21837.3	15003.4	23245.2	6761.88	6761.1	7451.03	7948.13	5880.57	8412.99	119530	107732	135361	131492	-	-	-	-	-
pmb0764	144.05	113.03	143.041	C6H9NOS	[M+H]+	4-Methyl-5-thiazoleethanol	Others	Others	137-00-8	3	12205.6	30627.6	8679.92	17652.3	19080.9	28536.2	27687.9	28822.8	16999.5	11966.4	16423.8	15446.4	9113.89	18853.5	19113.6	553627	474546	540590	449757	420335	474546	337079	346813	344019	1.13842e+06	1.04254e+06	1.00645e+06	304003	305281	296017	255521	305044	265617	242261	C04294	ko00730,ko01100,ko01240	1.14163	0.00124199	30.4536
Wbjp001169	221.09	130.06	220.085	C11H12N2O3	[M+H]+	o-Carboxy-5-hydroxytryptamine	Alkaloids	Alkaloids	-	3	677611	600715	624309	660393	670054	694134	727409	598275	718257	610670	607078	610750	764980	705268	622584	735084	661391	626805	534040	618059	548169	556786	629769	504523	510554	483556	477966	266278	256769	275776	476688	607687	522676	534792	-	-	-	-	-
Lmhp010142	361.2	189.13	360.194	C21H28O5	[M+H]+	Monascmol	Others	Others	-	2	1.09519e+06	732969	665907	608691	567156	812414	754507	820136	757023	926881	722085	1.18017e+06	635503	989067	781140	602827	749906	539475	1.47521e+06	1.99833e+06	1.37986e+06	1.0826e+06	724429	1.06949e+06	688164	604789	1.06058e+06	2.42261e+06	2.44357e+06	2.09982e+06	1.03494e+06	1.29247e+06	1.28838e+06	1.26188e+06	-	-	-	-	-
mws1526	359.134	197.081	358.126	C16H22O9	[M+H]+	Sweroside	Terpenoids	Monoterpenoids	14215-86-2	3	14573.2	35005	25675.4	32611.4	34681.9	31232.9	36067.5	37466.3	27048.3	37470.8	41640.4	35381.1	24277.4	30530.4	25090.5	59662.3	75476.1	79107.4	97126.5	108928	126949	104779	98742.5	104098	194024	167183	197680	230005	180343	185195	71824.7	64486.2	73886.5	82545.4	C17071	-	1.0471	0.00526874	2.84698
Cmbn007148	429.12	429.12	430.126	C22H22O9	[M-H]-	1-O-Feruloyl-3-O-caffeoylglycerol	Phenolic acids	Phenolic acids	-	2	22387.2	13322.2	10769.1	11332.3	9622.59	13550.6	10412.1	10422.1	14887.9	12134.7	20904.2	14795.8	15422.1	91464.6	16923.1	465284	449731	480142	406592	410078	450079	419361	425658	404099	455562	468007	448124	497957	515614	561463	240324	282502	303480	298836	-	-	1.15815	6.23874e-05	30.0173
mws0017	146.17	72.08	145.158	C7H19N3	[M+H]+	Spermidine	Alkaloids	Alkaloids	124-20-9	3	1.57011e+06	1.53505e+06	1.72908e+06	2.15781e+06	2.57727e+06	2.66537e+06	2.62769e+06	2.89117e+06	2.69921e+06	2.21151e+06	2.02085e+06	2.04814e+06	1.38057e+06	1.34177e+06	1.37645e+06	1.57365e+06	1.46446e+06	1.66891e+06	1.34143e+06	1.47651e+06	1.58002e+06	1.57075e+06	1.75934e+06	1.64253e+06	1.38465e+06	1.34429e+06	1.23593e+06	1.2565e+06	1.11556e+06	968947	1.52954e+06	1.74487e+06	1.93986e+06	1.62594e+06	C00315	ko00330,ko00410,ko00480,ko00940,ko01100,ko02010	-	-	-
MWSmce580	137.02	108.02	138.032	C7H6O3	[M-H]-	2,5-Dihydroxybenzaldehyde	Others	Aldehyde compounds	1194-98-5	3	1.10135e+06	1.12209e+06	1.19571e+06	966279	816520	937552	950432	795786	865644	2.14108e+06	2.26533e+06	2.20423e+06	3.81318e+06	3.82974e+06	4.12078e+06	201039	189126	223628	627701	639362	632429	671460	643273	681149	538129	559338	499153	1.59724e+06	1.32162e+06	1.44614e+06	938068	1.15847e+06	1.18811e+06	1.14894e+06	C05585	ko00350,ko01100	1.16491	0.000278508	0.179516
Cmcp007058	505.35	451.32	504.345	C30H48O6	[M+H]+	1,2,3,19-Tetrahydroxyurs-12-en-28-oic acid	Terpenoids	Triterpene	120211-98-5	3	202385	201606	183651	175478	147792	177396	164501	130172	142893	191231	193676	199597	198227	239061	226085	12904.3	16934.5	16724.3	21879.9	28384.9	17320.6	14194	18927.2	10546.1	14628.2	10005	17748.4	17323.5	20142	24428.1	33572.8	31670.3	27891.9	35767	-	-	1.1641	0.000735868	0.0792371
Hmln005624	257.08	121.03	258.089	C15H14O4	[M-H]-	2,4,4'-trihydroxydihydrochalcone	Flavonoids	Chalcones	15097-74-2	2	6857.29	12957.3	12646.4	91120.4	109324	76837.4	95060.9	69943.4	67478.9	90995.6	67527.2	55651	50003.4	53690.9	67740.4	62555.9	43838.9	68956.4	117715	165876	169399	234436	210796	242933	266896	222162	239455	213753	251674	252125	130027	107701	121984	137908	-	-	1.12041	0.0186917	5.40191
mws0467	165.06	119.05	166.063	C9H10O3	[M-H]-	3-(4-Hydroxyphenyl)-propionic acid	Phenolic acids	Phenolic acids	501-97-3	1	63679.2	175005	83981.6	118752	132563	121114	221953	227640	313353	396282	440204	503860	192959	172814	171396	99827.7	102720	91633.1	361670	238265	247071	337290	270604	271428	262656	305430	521670	520943	544799	539249	238128	242394	220736	191404	C01744	-	-	-	-
Halp006771	515.3	461.27	514.293	C30H42O7	[M+H]+	Ganoderenic Acid AM1	Terpenoids	Triterpene	-	1	399279	147704	136310	244213	189096	115284	450109	405589	440093	745625	525623	563936	286049	276309	306690	2.87896e+07	2.91134e+07	2.59014e+07	2.65899e+07	2.65495e+07	2.19647e+07	2.41744e+07	2.36283e+07	2.4954e+07	2.12025e+07	2.42381e+07	2.25535e+07	2.29207e+07	2.56486e+07	2.63842e+07	1.79859e+07	2.30454e+07	2.05829e+07	2.1922e+07	-	-	1.15596	0.00126652	122.648
MWS2032	137.07	65.04	136.064	C7H8N2O	[M+H]+	6-Methylnicotinamide	Alkaloids	Pyridine alkaloids	6960-22-1	2	6285.81	10985.8	7389.25	11685.4	7423.18	10005	2957.25	12930.4	9896.81	13062.5	7991.56	5342.14	4065.25	7778.41	15749.9	94609.8	106529	119044	96980	112123	105926	82598.8	103876	108542	83640.4	100313	89335.7	82768.9	71753.8	70656.7	57333.2	60041	47839.2	50514.3	-	-	1.1563	0.00386469	12.9834
Halp006146	477.29	441.26	476.277	C27H40O7	[M+H]+	Lucidenic Acid G	Terpenoids	Triterpene	-	2	25846.5	29486.2	21326.5	32398.5	45337	38303.1	53146.5	91044.6	62974.5	70092.4	83692.8	93112.9	225028	237631	212370	203162	210192	186585	229377	237856	207017	229377	218196	243254	183502	164612	165068	161143	191597	195536	102975	133001	115268	121751	-	-	1.16179	0.000596317	7.82606
Cmjp003100	307.08	137.02	306.074	C15H14O7	[M+H]+	Leucocyanidin; 3,4,5,7,3',4'-Hexahydroxyflavan	Flavonoids	Flavanols	480-17-1	3	54162.8	47595.1	69206.9	88340	56659.1	75957.3	85005	39614.8	45905.8	40059.1	63340	35367.2	8391	18340	16020.6	235005	136900	141413	160215	169209	149720	193402	288340	341670	125893	153707	97038.5	97317.2	132092	114854	94028.4	115814	118171	118824	C05906	ko00941,ko01100,ko01110	1.09017	0.0651488	3.00247
pma0948	138.09	120.08	137.084	C8H11NO	[M+H]+	Phenylethanolamine	Alkaloids	Alkaloids	7568-93-6	3	94135.1	93853.2	91899.4	44982	60727.5	80082.6	86903.7	71935.9	61002.2	85925.6	83053.7	84765.8	24320.8	28275.7	35183.6	477149	435164	455414	370866	360744	407110	412604	374063	353906	333169	398763	330211	180840	149255	162290	166241	210312	197905	176658	C02735	-	1.1666	0.00107898	4.8867
Zbyn001503	343.07	191.06	344.073	C14H16O10	[M-H]-	4-O-Galloylquinic Acid	Phenolic acids	Phenolic acids	110170-37-1	2	114497	84433.1	150773	79579	65135.8	86791.9	46226.6	57085.3	48940.4	65566.9	62736.9	90260.6	37211.4	22610.8	52172.9	49510.3	40096.6	52066	25474.2	44922.9	33484.7	51657.6	31134.2	30661.6	41329.9	40568.1	35131.3	29238.5	19493	19987.7	46475	49831	38545.7	47195.5	-	-	1.07583	0.0640138	0.405124
Wbmp001002	152.07	107.05	151.063	C8H9NO2	[M+H]+	4-methoxybenzamide	Alkaloids	Alkaloids	3424-93-9	2	90810.7	111577	144153	140460	157990	129213	141075	154051	147256	303136	226810	236354	97369.8	79108.5	120202	276782	236317	264996	197070	166611	203847	181102	202236	201048	225012	299055	217695	94024.6	95720	103147	174316	201494	159412	164811	-	-	1.1038	0.00233126	2.24532
pmb2497	197.05	153.06	198.053	C9H10O5	[M-H]-	4-Hydroxy-3-methoxymandelate	Phenolic acids	Phenolic acids	55-10-7	3	212477	165116	224207	227581	185972	199442	166479	182562	195532	69090.3	119580	117754	120363	131271	105589	66917.6	74739.5	68656.6	60834.7	49972.7	56055.6	59987.7	55620.6	63030.3	52579.1	39978.2	36503	12609.6	10887.2	14342.6	104284	104285	82560	94292.1	C05584	ko00350,ko01100	1.14641	0.017271	0.349474
Lmsn000363	325.13	145.07	326.137	C16H22O7	[M-H]-	Raspberryketone glucoside	Phenolic acids	Phenolic acids	38963-94-9	3	4.70977e+06	4.9262e+06	5.6e+06	8.26004e+06	7.20798e+06	7.94053e+06	9.99811e+06	1.03677e+07	1.04848e+07	1.14463e+07	1.16747e+07	1.20559e+07	1.25114e+07	1.07684e+07	1.15198e+07	7.12795e+06	7.53066e+06	6.97515e+06	1.06164e+07	9.8495e+06	1.00718e+07	9.25866e+06	9.80899e+06	9.69164e+06	9.86095e+06	8.62053e+06	9.71573e+06	9.90718e+06	9.76924e+06	9.86126e+06	1.02251e+07	1.02001e+07	1.21056e+07	9.46052e+06	-	-	-	-	-
zjbp111606	235.17	105.07	234.162	C15H22O2	[M+H]+	9-Hydroxyselina-4,11-dien-14-al	Terpenoids	Sesquiterpenoids	-	3	15329.7	16625.3	13682.3	13010.2	14147.3	7394.81	9397.2	26155.3	18792.2	0	0	0	17796.4	15901.2	9475.22	55190.6	39836.6	64378.7	28630.8	34119.2	45872.4	39481.8	28002.7	30442.5	50277.5	62385.4	36374.9	40795.4	33150.8	34384.5	27060.5	22227.1	21799.2	22099.5	-	-	1.13341	0.032305	3.49288
Lmlp004754	312.113	294.215	311.101	C14H17NO7	[M+H]+	Ehretioside B	Alkaloids	Phenolamine	156368-84-2	3	1.90006e+06	1.97343e+06	2.40129e+06	2.82666e+06	2.83419e+06	3.3293e+06	2.91339e+06	2.89534e+06	3.42443e+06	2.54857e+06	2.48844e+06	2.94395e+06	2.53211e+06	2.90324e+06	2.14902e+06	5.26537e+06	7.14375e+06	6.2244e+06	6.50367e+06	8.45143e+06	7.72985e+06	6.38859e+06	6.17868e+06	6.66671e+06	7.66225e+06	6.13107e+06	7.09805e+06	5.09215e+06	4.75266e+06	5.4495e+06	4.44745e+06	4.01839e+06	4.01363e+06	5.01692e+06	-	-	1.14225	0.0118219	2.96959
Zmsp000366	148.097	130.086	147.089	C6H13NO3	[M+H]+	Fagomine	Alkaloids	Piperidine alkaloids	53185-12-9	3	78720.7	68805.2	62487.4	146877	142600	52832.5	153252	71247	79214.8	70794.1	50197.6	64860	52273.6	124386	118469	177091	110004	74982.8	210266	252455	348555	113936	107152	267076	214508	291150	185545	178706	162416	138873	137923	169208	179420	164830	C10144	-	-	-	-
Lmdn006074	223.1	179.11	224.105	C12H16O4	[M-H]-	Senkyunolide I	Others	Lactones	94596-28-8	2	111136	125922	152030	118521	116508	124161	105183	121825	111173	87428.3	53146.9	125212	87582.8	86870.8	101301	54416.7	57833.4	57876.3	52806.6	51363.6	44383.2	31850.3	55123.3	46026.1	37856.9	47084.1	53502.3	70620.3	49944.4	54241.3	67747.1	81982.8	75009.6	87377.1	-	-	1.13823	0.0249117	0.437244
Hmjp003725	505.35	469.33	504.345	C30H48O6	[M+H]+	Isothankunic acid	Terpenoids	Triterpene	22882-19-5	3	369037	383846	339748	276677	284526	289506	262680	280982	312536	304997	323772	286184	389049	423070	393564	22839.3	33033.9	19760.8	23726.5	22846.7	32871.8	19034.4	7532.31	13897.8	24953.5	14730.1	34488.6	13488.6	21399.6	46718.2	61611.7	48383.5	60732.9	54504.4	-	-	1.15949	0.000615394	0.0692219
Lmsn011201	485.327	455.317	486.334	C30H46O5	[M-H]-	2,3-Dihydroxy-19-oxo-18,19-secours-11,13(18)-dien-28-oic acid (Swinhoeic acid)	Terpenoids	Triterpene	-	3	83972.4	75606.2	82217.1	76520.8	70050.9	69318.4	79810.7	81655.1	81404.2	84240.6	77117.4	85206.5	79751.4	88064	83962.2	29849.3	31183.7	24422.9	49201.8	49466.3	43071.8	31697.4	45798.4	37085	23248.7	35860.8	32538.2	33576.8	27285	29536.1	57473.7	56081.8	61033.7	70974.5	-	-	1.15331	0.000121103	0.353422
Lmsn011015	485.33	455.32	486.334	C30H46O5	[M-H]-	1-Oxo-Siaresinolic acid	Terpenoids	Triterpene	-	1	83972.4	75606.2	82217.1	76520.8	70050.9	69318.4	79810.7	81655.1	81404.2	84240.6	77117.4	85206.5	79751.4	88064	83962.2	29849.3	31183.7	24422.9	49201.8	49466.3	43071.8	31697.4	45798.4	37085	23248.7	35860.8	32538.2	33576.8	27285	29536.1	57473.7	56081.8	61033.7	70974.5	-	-	1.15331	0.000121103	0.353422
pmn001427	471.35	471.34	472.355	C30H48O4	[M-H]-	16,23:16,30-Diepoxydammar-24-ene-3,20-diol (Jujubogenin)	Terpenoids	Triterpene	54815-36-0	3	148178	127218	133057	174406	129453	127913	210086	121755	148384	158746	150845	155906	311177	315072	299974	1.21211e+06	1.38347e+06	1.65798e+06	1.3186e+06	1.68976e+06	1.91724e+06	1.45088e+06	1.68716e+06	1.74604e+06	1.38295e+06	1.68947e+06	1.68748e+06	2.40542e+06	1.61866e+06	1.89527e+06	1.15047e+06	1.181e+06	1.13679e+06	918706	-	-	1.16298	0.00997882	10.4138
Smpn011792	471.348	471.34	472.355	C30H48O4	[M-H]-	2,3-Dihydroxy-12-ursen-28-oic acid*	Terpenoids	Triterpene	-	1	148178	127218	133057	174406	129453	127913	210086	121755	148384	158746	150845	155906	311177	315072	299974	1.21211e+06	1.38347e+06	1.65798e+06	1.3186e+06	1.68976e+06	1.91724e+06	1.45088e+06	1.68716e+06	1.74604e+06	1.38295e+06	1.68947e+06	1.68748e+06	2.40542e+06	1.61866e+06	1.89527e+06	1.15047e+06	1.181e+06	1.13679e+06	918706	-	-	1.16298	0.00997882	10.4138
Hmqp006656	335.26	335.26	334.251	C21H34O3	[M+H]+	12-Hydroxyhydromethylabietate	Terpenoids	Ditepenoids	-	2	183130	176910	207343	145565	160870	106169	138663	139557	142488	179479	112267	114610	152161	143557	178599	350191	269391	309160	277909	301876	376651	326431	374263	380732	445294	651885	500310	440970	468097	641374	248288	283219	305258	321806	-	-	-	-	-
HJAP082	555.37	435.33	554.361	C34H50O6	[M+H]+	3,15-Diacetoxy-lanosta-7,9(11),24-trien-26-oic acid (Ganoderic Acid Me)*	Terpenoids	Triterpene	-	1	9512.03	10470.4	10068.5	1657.38	3254.93	3416.62	0	0	0	0	0	0	0	0	0	509822	465381	530607	599429	539089	660803	418352	347371	392738	162334	173709	185212	169967	190379	193194	217880	175855	228597	217084	-	-	1.16696	0.00152286	50.1085
Yshs000050	455.35	437.35	454.345	C30H46O3	[M+H]+	Lupane-20(29)-en-3-on-28-oic acid	Terpenoids	Triterpene	-	2	409760	306985	386834	304601	237732	311874	274357	278015	240993	239648	357817	276158	251667	180853	225390	99541	129439	116199	193104	194761	228916	132957	137770	145384	129189	161539	144960	185379	200619	184383	271142	223664	294949	260244	-	-	1.14438	0.01044	0.312781
pme1439	165.05	119.05	164.047	C9H8O3	[M+H]+	p-Coumaric acid	Phenolic acids	Phenolic acids	501-98-4	3	176872	195477	191700	216363	210814	13340	94321.4	78760.8	118472	147106	103294	102259	44616.4	69805.1	79227.5	68565.7	49949.6	61404.6	55782.7	52174.5	69427.4	59263.6	81623.6	96357.6	63537.7	52131.6	43031.1	65178.7	44600.6	87045	86655.4	94813.1	111380	107332	C00811	ko00130,ko00350,ko00940,ko00950,ko01100,ko01110	1.15078	8.39136e-05	0.318979
Lmsn011870	665.39	485.33	666.398	C36H58O11	[M-H]-	Niga-Ichigoside F1; Nigaichigoside F1	Terpenoids	Triterpene Saponin	95262-48-9	3	10050.3	8878.22	10739.7	3543.09	1020.09	5418.62	2011.29	5245.67	3440.3	2480	3165.27	4418.46	0	0	0	21872.7	21290	21650.9	22002.7	30217	28281.6	21155.6	22453.6	26267	22739.4	30216.1	31503.9	28951	26346.2	26937.2	20981.2	19439.2	21655.7	16617.8	-	-	1.15547	0.000960081	2.18461
Lmcp000611	144.08	84.06	143.07	C5H9N3O2	[M+H]+	2-Amino-4,5-dihydro-1H-imidazole-4-acetic acid	Alkaloids	Alkaloids	69098-41-5	3	570410	474190	512219	608261	500548	508611	527043	571973	616899	793340	1176670	1056670	709266	792005	748231	307985	637730	269991	293763	503430	371525	810612	443527	338693	303244	286853	297135	328327	233285	308107	378547	490899	424065	471174	-	-	-	-	-
MWStz043	531.15	163.04	530.142	C26H26O12	[M+H]+	3,4-Di-O-caffeoylquinic acid methyl ester	Phenolic acids	Phenolic acids	114637-83-1	3	0	0	0	0	0	0	869.068	5005	5005	6670	1777.31	3080.93	1603.2	10005	2506.5	333738	319290	332742	290030	342708	335342	344007	289417	340606	343575	363419	268189	240847	273006	303224	195402	180611	193235	233961	-	-	1.1673	0.000200957	#DIV/0!
Wbsp001938	220.12	90.06	219.111	C9H17NO5	[M+H]+	Casuarine Analogue	Alkaloids	Alkaloids	-	3	4.8685e+06	4.61699e+06	5.05319e+06	4.6969e+06	4.85236e+06	4.61781e+06	5.23809e+06	4.85977e+06	5.03999e+06	5.14206e+06	4.50844e+06	5.04755e+06	7.16813e+06	6.82497e+06	6.46156e+06	2.18204e+06	2.40983e+06	2.35626e+06	2.43751e+06	2.53592e+06	2.31683e+06	2.54867e+06	2.65632e+06	2.50241e+06	1.57429e+06	1.65661e+06	1.59377e+06	1.29966e+06	1.18654e+06	1.23447e+06	2.68297e+06	3.45404e+06	3.09062e+06	3.43872e+06	-	-	1.16055	0.000337421	0.477906
Lmln006611	499.305	273.186	500.314	C30H44O6	[M-H]-	Ganoderic acid GS-2	Terpenoids	Triterpene	1206781-65-8	3	353286	369807	366990	208850	201218	206931	171612	163572	177614	161095	160320	180895	131836	128548	126005	0	0	0	0	0	0	0	0	0	0	0	0	0	0	0	58944.6	60476.6	61360.7	74842.9	-	-	1.1673	0.000197149	0
pmp000315	471.38	317.21	470.376	C31H50O3	[M+H]+	3-Hydroxy-24-methylene-8-lanostene-21-oic acid (Eburicoic acid)	Terpenoids	Triterpene	560-66-7	3	19516.9	17604.7	15024.5	9571.54	9785.16	12148	12205.2	10000.1	11933.5	18252.3	14370.6	12011.2	13523.5	9157.94	9870.82	141432	146331	146544	159756	208579	195974	183499	159114	164701	137972	163072	133272	208064	175083	186587	112367	98226.5	100618	84545.4	C14495	-	1.16429	9.03092e-07	8.32866
Lmsn002548	341.09	161.02	342.095	C15H18O9	[M-H]-	1-O-Caffeoyl-β-D-glucose	Phenolic acids	Phenolic acids	14364-08-0	3	302001	279717	286186	558114	446853	463783	583772	483885	471075	460276	454802	442367	341792	319141	306807	2254.82	11083.8	23246	12863.9	24114.3	14945	26153.6	19794.3	13799.9	24674.2	16480.3	16781.4	16576.8	27377.7	10406.2	248641	310725	286184	244610	C10433	-	1.08797	7.05057e-06	0.0421529
mws1383	243.09	145.08	242.08	C12H10N4O2	[M+H]+	Lumichrome	Alkaloids	Alkaloids	1086-80-2	2	42337.9	36752.2	47314.3	41073.6	45509.7	49301.7	54975.2	45981	36012.6	39162.8	23992	45509.7	39830.6	58766.2	82776.5	128268	110615	96019.6	106128	79581.7	87223.6	144695	186982	136554	114998	113103	112616	115012	127669	157965	102951	132094	131036	115000	C01727	ko00740	1.13796	0.0112697	2.64945
Halp006035	529.28	493.26	528.309	C31H44O7	[M+H]+	Ganoderic Acid D Methyl Ester	Terpenoids	Triterpene	-	2	124090	65680.9	632648	0	0	0	0	0	0	0	0	0	0	0	0	2.45305e+06	2.39467e+06	2.52281e+06	2.43095e+06	2.19248e+06	2.82386e+06	1.93379e+06	2.39246e+06	2.74675e+06	3.98743e+06	2.3978e+06	2.05358e+06	1.4042e+06	1.4019e+06	1.38025e+06	923764	1.15621e+06	1.2191e+06	1.14393e+06	-	-	1.04055	0.00517138	8.96201
Ladp011860	437.16	311.05	436.152	C25H24O7	[M+H]+	Erysenegalensein L	Flavonoids	Isoflavones	-	3	73328.7	77590.7	75467.4	43898.8	35293	40961.7	20782.5	11869.8	13343.1	27711.1	25134	49684.9	40085.8	31804.9	18472.7	110650	58728.7	73879.4	52907.3	46973.4	86529.5	28338.6	38701.9	71873.8	29329.1	23178.7	39419.1	27332.1	61275.1	39086.3	43311.1	33577.4	38964.9	34916.9	-	-	-	-	-
Zjmp102734	781.44	437.34	780.43	C41H64O14	[M+H]+	hederagenin-GlcA-Ara	Terpenoids	Triterpene Saponin	-	2	69386.5	91922.7	89606.4	126166	89663.8	114491	102503	129676	103526	98570.2	79539.9	98238	107511	106628	63792.5	386937	325911	403867	458238	402248	428010	428988	406664	424575	354716	441406	444552	280681	277624	308472	115426	93789.4	123767	106481	-	-	1.15461	0.00383485	4.45056
MWS0687	153.066	108.043	152.059	C7H8N2O2	[M+H]+	1-Methyl-6-Oxo-1,6-Dihydropyridine-3-Carboxamide	Alkaloids	Pyridine alkaloids	701-44-0	3	13065.9	11899.3	18298.2	9977.54	13693.8	13677.8	13460	6281.25	8903.34	14778.5	18731.1	11147.2	6282.36	7037.87	5909.62	14689.4	8375.19	16346.2	15672.7	13388.4	22181.4	10828.9	10005	18777	9975.32	24247	12342.1	17646.5	15924.6	22226.7	16210.1	12756.4	12931.5	15005	-	-	-	-	-
HX1349	133.049	69.0371	132.042	C5H8O4	[M+H]+	dihydro-4-hydroxy-5-hydroxymethyl-2(3H)-furanone	Others	Others	-	3	171532	166848	186168	194928	188507	167433	170346	170945	184391	198442	207240	211922	293190	281012	318838	157499	113094	131464	113566	110651	122934	105969	112981	121774	128275	146932	143435	104600	116495	108884	183823	161580	146347	142874	-	-	-	-	-
Wmbp000517	517.28	481.26	516.272	C29H40O8	[M+H]+	Ajugalactone	Terpenoids	Ditepenoids	42975-12-2	2	75005	40904.5	33381.1	31670	29492.7	62371.8	21515	48340	93683.2	37217.1	22093.5	33340	45501.7	86670	61276.9	1.2728e+07	9.9948e+06	1.08887e+07	1.82867e+07	1.22943e+07	1.46728e+07	1.18038e+07	1.36483e+07	1.64051e+07	1.21592e+07	1.12102e+07	1.22403e+07	1.39216e+07	1.33678e+07	1.16655e+07	7.30894e+06	8.63224e+06	8.46791e+06	9.76472e+06	-	-	1.16239	0.00515385	225.141
Zmhp006502	549.12	301.07	548.117	C25H24O14	[M+H]+	Kaempferide-3-O-(6''-malonyl)glucoside	Flavonoids	Flavonols	-	3	2841.77	3276.41	847.55	3340	3340	812.448	1670	1201.4	1706.07	2473.03	1218.93	871.038	3646.07	11927.5	2381.57	112437	115744	156833	115433	153502	151860	117772	125335	158837	122336	116589	131339	105800	120669	133062	64311.9	78790.2	85394.1	80841	-	-	1.14181	0.0124202	55.2726
MWS2058	151.04	107.05	152.047	C8H8O3	[M-H]-	3-Methylsalicylic Acid	Phenolic acids	Phenolic acids	83-40-9	3	149257	132771	145419	101456	97320.7	87937.1	26886.9	29965.3	26506.2	75154	71532.7	80638.7	12523.9	14018.6	13543.4	103496	138250	93354.2	196780	204712	221394	221510	220324	192570	178817	195049	192199	275361	270114	281324	119693	130353	152695	152040	C14088	-	-	-	-
Lmzn006795	453.339	453.34	454.345	C30H46O3	[M-H]-	3-Oxours-12-en-28-oic acid (Ursonic acid)*	Terpenoids	Triterpene	6246-46-4	1	203301	276096	181325	146334	115882	218730	110203	163230	104818	152121	161229	128944	176817	293669	128852	688339	700247	697969	793421	748089	772550	830755	505046	635021	553844	478733	735092	608483	854983	728634	516069	528475	402170	499806	-	-	1.14108	0.00319285	3.15799
Wasn000410	245.04	153	246.05	C6H15O8P	[M-H]-	sn-glycero-3-phospho-(1'-sn-glycerol)	Others	Others	-	3	101623	89625	76899.9	68236.5	100195	88523.4	95323.2	92567	89992.6	156123	155188	172355	64030.2	67898.4	98106.7	196004	194659	181899	264091	261147	268981	254339	231484	201270	312920	345753	286565	382319	416336	446537	162429	204736	178926	210574	-	-	1.14013	0.000693371	2.13525
HJAP075	429.33	411.33	428.329	C28H44O3	[M+H]+	5,8-Epidioxyergosta-6,22-dien-3-ol (Ergosterol peroxide)	Steroids	Steroid	2061-64-5	2	35350	32728.8	35056.4	24370.4	37179.1	28513.3	51624.9	34728.8	44009.2	46258.6	37191	40889.7	128027	44009.2	56299	11359.3	11152.5	12610.9	27467	28926.2	30805.6	23060.8	21892.3	27893.5	22924.5	21489.2	20033.7	28734.5	28100.4	40141.1	28307.4	27990.6	28293.4	35331.5	-	-	1.16313	0.000125111	0.34055
Halp008070	515.3	461.27	514.293	C30H42O7	[M+H]+	Ganoderenic Acid A	Terpenoids	Triterpene	-	1	122157	95239.8	80946.4	65686.1	66284.8	54485.3	57927	33821.1	47860	48498.2	62504.8	58323.4	45454.8	53402.2	50458.9	8.56677e+06	7.50885e+06	8.16514e+06	1.09372e+07	1.05078e+07	1.1331e+07	9.35102e+06	1.22058e+07	1.0995e+07	8.4557e+06	8.62459e+06	9.70074e+06	1.37906e+07	1.10137e+07	1.10755e+07	6.04219e+06	7.91805e+06	6.45105e+06	7.17956e+06	-	-	1.16544	0.00146791	81.2512
Wbmp007921	349.24	349.24	348.23	C21H32O4	[M+H]+	Vitexlimolide A	Terpenoids	Ditepenoids	-	3	207926	216935	229022	169192	164375	191782	103769	135604	196126	190332	163128	146329	113326	110574	56166.7	287502	287213	319011	317747	372687	454670	329983	229402	379579	215472	329163	359635	288801	206675	310568	197347	213885	250026	193833	-	-	-	-	-
Qmyp101335	293.21	151.11	292.204	C18H28O3	[M+H]+	JiangxiBaiyingsu I	Terpenoids	Sesquiterpenoids	-	1	58351.7	61719.5	53444.1	68216.5	57742.8	58591.2	71049.6	64840.1	70518.4	68936.7	67372.6	61055.2	35735	35368.3	35826.5	373299	399618	418794	338892	357788	398550	335723	324096	385633	303043	342861	271765	199845	197418	201388	155240	194259	202991	203673	-	-	1.16552	0.00110812	6.86805
Lmmn001643	163.04	119.05	164.047	C9H8O3	[M-H]-	2-Hydroxycinnamic acid*	Phenolic acids	Phenolic acids	583-17-5	3	2.05102e+06	4132655	1.84309e+06	2.20895e+06	2.1662e+06	1.70508e+06	1.27204e+06	1.04542e+06	982183	1.53339e+06	1.60387e+06	1.36028e+06	564725	549188	513512	492340	415275	618763	555267	576209	609155	640460	625963	639861	488430	389771	299347	321545	299928	272213	896744	752967	982911	792598	C01772	ko00360,ko00999,ko01100,ko01110	1.10288	0.0965046	0.190161
MWSmce557	151.085	109.075	150.079	C8H10N2O	[M+H]+	2-Acetyl-3-ethylpyrazine	Alkaloids	Alkaloids	32974-92-8	3	64251	56357.9	77775.1	63822.6	71737.9	62912.2	147082	193087	159105	166705	156452	147111	304188	238932	255234	20782.4	18616.1	13340	9535.5	17490.1	18582.7	21878.2	13340	28411.8	17925.4	33687.1	4726.41	21884.1	8592.25	7827.52	65245	86939.9	83784.7	79313.4	-	-	1.13406	0.00958846	0.265841
mws0596	154.05	136.04	153.043	C7H7NO3	[M+H]+	3-Hydroxyanthranilic acid	Alkaloids	Phenolamine	548-93-6	3	60349.1	41126.9	46916	61697.1	58260.2	51979.1	72441.2	64507.8	68558.7	65918.3	50264.1	53595.1	95515.3	84365.7	72618.1	65888.2	78808.9	82719.7	56467.4	74123.1	30406.1	14352.9	41017.7	44705.7	25395.6	27983.2	25921.3	15171.8	36670	20089.2	51762.4	57058.5	50980.9	65875.7	C00632	ko00380,ko01100,ko01240	-	-	-
Lmmn009550	453.34	453.34	454.345	C30H46O3	[M-H]-	3-Oxo-9,19-cyclolanost-24-en-26-oic acid (Mangiferonic acid)	Terpenoids	Triterpene	13878-90-5	1	110065	90100.6	91031.1	84173.2	80684.6	94965.2	55521.3	61181.8	66635.7	81735.2	92696	68586.6	86135.7	80101.5	58499.5	593782	729692	670866	781571	735874	635196	836183	445661	610899	477142	477718	658001	566103	878622	751932	440853	463286	348629	398109	-	-	1.16244	0.00394125	6.84878
mws4002	154.09	137.06	153.079	C8H11NO2	[M+H]+	Dopamine	Alkaloids	Phenolamine	51-61-6	3	33985.7	43522.4	41132.9	25634.6	25042.7	24633.3	28616.9	32199.2	42647.5	77224.9	65578.7	65567.7	22065.2	14312.9	22657.5	58721.5	107886	119226	69739.2	87622.7	91894.2	90601.5	82256.9	80468.9	79907	82852.3	67355.7	34778.3	28212.3	28212.3	58863.7	45908	60992.9	52723	C03758	ko00350,ko00950,ko00965,ko01100,ko01110	1.02001	0.0920913	2.40923
Hmbn004734	455.32	455.32	456.324	C29H44O4	[M-H]-	3,23-Dihydroxy-30-noroleana-12,20(29)-dien-28-oic acid (30-Norhederagenin)	Terpenoids	Triterpene	117654-06-5	3	110779	109329	116720	82620.6	83410.4	83767.8	86804.6	103235	86841.5	114294	109143	115467	144538	132901	140226	28305.2	22082.8	23029.3	23694.6	28557.5	30691.7	26708.2	27526.7	24655.8	27045.9	25669.4	19460.1	24470.7	31851.1	24254.6	67599.3	53346.2	72102.1	66930.4	-	-	1.16109	9.74137e-06	0.217967
MWSmce454	151.04	65.04	152.047	C8H8O3	[M-H]-	3,5-Dihydroxyacetophenone	Phenolic acids	Phenolic acids	51863-60-6	3	7616.6	16670	25005	9373.59	11757.4	2927.51	9375.35	15816.5	8788.51	15285.2	17595.5	20439.2	18637.1	22098.2	16420.7	535227	427869	455500	526434	553401	540224	384497	593537	526922	409191	414465	456016	1.15418e+06	884029	988190	262180	343742	313050	274307	-	-	1.14344	0.00416912	28.7797
Cmsn004454	245.05	159.05	246.053	C13H10O5	[M-H]-	Hispidin	Phenolic acids	Phenolic acids	555-55-5	3	11697.8	5005	553.813	2320.09	2328.73	5195.09	0	0	0	0	0	0	0	0	0	28280.8	30539.4	36439.9	33919.4	26872	30640.7	39644.7	32044.8	32681.6	36018.4	22504.4	29581	37504.2	36430.7	30414.3	13976	13876.3	17674	14003.1	-	-	-	-	-
Qatp006104	357.17	137.06	356.162	C21H24O5	[M+H]+	Machilin G	Lignans and Coumarins	Lignans	-	2	25964	8081.62	21222.8	12128.6	31849.4	11208.4	23700.4	20721.3	7555.98	12870.9	18733.8	17187.9	9731.65	7792.05	24699.9	28867.3	28315.9	38730.6	30567.4	25620.5	39869.6	26884	46340	22923.4	34503	30194.2	22642.3	41659.2	47774.7	30782.3	21807.1	23160.8	28680.4	23315.2	-	-	-	-	-
MWSmce394	487.34	469.33	488.35	C30H48O5	[M-H]-	2,3,19-Trihydroxyurs-12-en-28-oic acid (Tormentic acid)	Terpenoids	Triterpene	13850-16-3	2	20062.6	19722.3	19620.6	18959.1	15869.6	16169	12744.7	15399.1	13554.3	16898.5	20519.7	14627.8	14841.1	19117.1	16815.3	22280.7	14318.5	25057.2	26729.1	25121.9	25873.4	19040.1	11376.8	14633.4	11969.9	10103.1	11209.3	16675.3	14529	13685.5	22244.4	17772.1	19435	16770.4	-	-	-	-	-
Wmln007157	513.288	469.298	514.293	C30H42O7	[M-H]-	Ganoderic acid LM2	Terpenoids	Triterpene	508182-41-0	2	0	0	0	0	0	0	0	0	0	0	0	0	0	0	0	592611	568761	579762	650786	772759	468430	674017	718860	652767	577029	777553	669855	528845	530076	677442	563531	557502	422913	500986	-	-	1.1673	0.000140976	#DIV/0!
Wbmn009160	487.34	487.34	488.35	C30H48O5	[M-H]-	Cannabifolin C	Terpenoids	Triterpene	-	3	1.20098e+06	966940	1.0273e+06	700126	715907	715295	718262	738629	872274	1.01355e+06	913893	1.00155e+06	740015	794673	745780	388935	489847	533243	570544	626258	538673	491283	533278	483081	447814	453457	536719	935268	970887	975138	578662	704775	644788	524751	-	-	1.12441	0.00390393	0.441918
Wbsp006152	503.34	485.33	502.329	C30H46O6	[M+H]+	3α,20β,21β-trihydroxy-16-oxo-serrat-14-en-24-oic acid	Terpenoids	Triterpene	-	1	0	0	0	0	0	0	0	0	0	0	0	0	0	0	0	1.93712e+06	2.14659e+06	1.62748e+06	2.33119e+06	2.49892e+06	2.90122e+06	2.25725e+06	1.81083e+06	2.13478e+06	1.53657e+06	1.58034e+06	1.8272e+06	1.99683e+06	1.72466e+06	1.70258e+06	1.61371e+06	1.40094e+06	1.92142e+06	1.6479e+06	-	-	1.16711	0.00621468	#DIV/0!
Lmhn010314	233.15	217.12	234.162	C15H22O2	[M-H]-	Aspergillusene A	Terpenoids	Sesquiterpenoids	-	3	6756.09	5418.71	7245.41	8797.79	7621.94	5656.65	10395	9621.06	9677.78	8059.69	7538.02	7225.81	8177.72	6492.33	9947.94	14795.4	15600.6	12828.7	10262.3	9634.62	10784.8	13558	10557.7	11222.9	10608	10966.8	11280.8	10656.3	11201.5	10782.2	6934.45	8133.15	9111.1	9320.31	-	-	1.12923	0.00231347	2.22576
mws0179	367.1	190.9	368.111	C17H20O9	[M-H]-	Chlorogenic acid methyl ester	Phenolic acids	Phenolic acids	29708-87-0	3	12783.4	20840.6	17204.8	32271.2	42364.1	38428.2	36110.2	35776.4	30167.2	16926.2	22356.1	16930.4	11670	3340	8806.42	16670	21981	9790.42	21751.2	25048.2	20318.1	30050.4	20316.1	29171.7	13075.3	10848.1	20836.4	10508.4	17276.7	15118.8	17966.6	23496.5	18963.4	22708.6	-	-	-	-	-
pmb0772	307.14	131.05	306.137	C19H18N2O2	[M+H]+	N-Cinnamoylserotonin	Alkaloids	Plumerane	-	3	11539.1	17435.9	12397.4	22636.7	16268.4	12520.1	6746.62	10537.8	3412.93	18261.8	22249.6	31781.3	16241.4	15400.3	11484.6	52294.9	45127	51070	119964	51026	53788.4	47013	51871.1	52982.5	53734.7	59688.6	47011.8	36199.9	39570.7	40298.1	29856.9	30172.2	39159.5	32364.9	-	-	1.14249	0.00029352	3.58916
Lmln001195	297.1	135.07	298.105	C14H18O7	[M-H]-	Picein (4-Acetylphenyl-glucoside)	Phenolic acids	Phenolic acids	530-14-3	2	55860.3	51759	44781	89269.3	76661.9	78228.5	119482	116585	110767	85525.3	76747.3	79266.5	168737	215568	144043	45621.9	36722.2	36490.7	95700.1	84400.8	81309.1	66764.1	73193	79849.6	86792.9	112826	102144	122822	105471	65155.2	93388	92407.3	115618	117905	C10720	-	-	-	-
Zmbp000490	158.12	112.08	157.11	C8H15NO2	[M+H]+	Valerine	Alkaloids	Alkaloids	-	3	287819	298368	299539	275467	273123	301255	313024	293677	312977	280974	238545	241476	314780	337053	363383	79939.7	62569.5	90251.6	85469.8	103030	94838	87477.4	79032.3	93089.1	52861.8	83614.5	83616.2	69547.9	69724.5	63723	226558	165308	216002	210792	-	-	1.15239	0.000229693	0.262791
mws1326	301.04	211.04	302.043	C15H10O7	[M-H]-	Herbacetin	Flavonoids	Flavonols	527-95-7	2	385616	459808	347626	332563	281442	368483	265382	308734	324740	488811	428689	459669	56410.8	64012.9	73439.3	20320.4	22754.6	26579.3	16875.3	15038.1	17619.2	17307.9	21925.3	21920.4	31445.5	17283.5	22244.7	28644.9	15218	22239.8	116172	116135	115370	86956.3	C02806	-	1.16362	0.00750726	0.0583834
mws0018	203.22	84.08	202.216	C10H26N4	[M+H]+	Spermine	Alkaloids	Alkaloids	71-44-3	3	729315	521637	478240	893727	650763	843963	1.05243e+06	728980	1.08289e+06	1.09815e+06	919759	922603	482835	713025	571261	1.06739e+06	1.08974e+06	429841	763822	459418	936803	426774	898998	758689	666207	1.03459e+06	629682	325768	336781	428340	883534	827074	684171	944601	C00750	ko00330,ko00410,ko00480,ko00770,ko01100,ko01240	-	-	-
MWSmce461	102.055	56.0497	101.048	C4H7NO2	[M+H]+	L-Azetidine-2-carboxylic acid*	Alkaloids	Alkaloids	2133-34-8	3	1.62557e+06	881410	965156	1.09555e+06	1.55672e+06	729716	586482	1.32439e+06	723805	914530	1.53096e+06	512045	1.27974e+06	1.44683e+06	1.55338e+06	677499	870013	995710	2.30406e+06	2.02339e+06	3.48304e+06	2.4874e+06	2.37873e+06	1.4769e+06	2.04104e+06	3.02654e+06	2.41202e+06	1.8097e+06	1.81482e+06	1.7636e+06	1.63209e+06	1.50227e+06	1.93054e+06	1.99422e+06	-	-	-	-	-
MWSmce331	102.05	56.05	101.048	C4H7NO2	[M+H]+	Azetidine-2-carboxylic acid*	Alkaloids	Alkaloids	2517-04-6	3	1.62557e+06	881410	965156	1.09555e+06	1.55672e+06	729716	586482	1.32439e+06	723805	914530	1.53096e+06	512045	1.27974e+06	1.44683e+06	1.55338e+06	677499	870013	995710	2.30406e+06	2.02339e+06	3.48304e+06	2.4874e+06	2.37873e+06	1.4769e+06	2.04104e+06	3.02654e+06	2.41202e+06	1.8097e+06	1.81482e+06	1.7636e+06	1.63209e+06	1.50227e+06	1.93054e+06	1.99422e+06	C08267	-	-	-	-
Hmjn008136	469.33	469.33	470.34	C30H46O4	[M-H]-	2,3-Dihydroxyoleana-11,13(18)-dien-28-oic acid (Camaldulenic acid)	Terpenoids	Triterpene	71850-15-2	3	1.5733e+06	1.47573e+06	1.78211e+06	1.46613e+06	1.62627e+06	1.22922e+06	1.20299e+06	1.56322e+06	1.19506e+06	1.66767e+06	1.37624e+06	1.57338e+06	2.01333e+06	1.33253e+06	1.58051e+06	1.92838e+07	1.90588e+07	1.95185e+07	2.37393e+07	2.60032e+07	2.29975e+07	2.26201e+07	2.5041e+07	2.25851e+07	2.02604e+07	2.11943e+07	2.24934e+07	2.61948e+07	2.46126e+07	2.51181e+07	1.2963e+07	1.44211e+07	1.44033e+07	1.06744e+07	-	-	1.16613	2.30048e-07	11.9767
HJN106	485.33	467.32	486.334	C30H46O5	[M-H]-	2-Carboxy-3-hydroxy-A(1)-norlupan-20(29)-en-28-oic acid (Ceanothic acid)	Terpenoids	Triterpene	21302-79-4	2	48208.4	44267.8	55642.1	25758.9	28092.1	17592.4	24508.6	27466.6	27692.1	29984.6	23458.9	29135.5	10712.5	14320.6	14052.1	120877	129785	130962	162968	155079	165807	158104	142968	136555	81586.7	131296	140556	175833	169038	174552	117366	93091.3	113783	90143.1	-	-	1.15436	7.32592e-05	2.57648
Halp006625	513.29	495.27	512.277	C30H40O7	[M+H]+	Ganoderenic Acid G	Terpenoids	Triterpene	-	2	524907	532732	495346	592346	491671	571444	446327	450443	478235	528786	559269	489033	374741	367322	367125	5.67422e+06	3.87099e+06	4.41094e+06	4.55148e+06	3.3288e+06	6.48109e+06	4.11864e+06	4.19835e+06	3.72583e+06	5.13246e+06	5.49287e+06	3.69288e+06	2.7766e+06	2.8335e+06	4.86093e+06	1.94337e+06	2.30713e+06	2.67608e+06	2.16865e+06	-	-	1.16096	0.0162608	8.98666
MWS1113	232.15	57.03	231.147	C11H21NO4	[M+H]+	Isobutyryl carnitine	Alkaloids	Alkaloids	25518-49-4	1	141569	122049	130795	155166	39331.8	137031	129066	135902	130795	186251	188096	182139	255243	225070	247250	70703.6	60179.1	76989.6	54648.5	36080.8	54645.5	60189.2	70312.4	62074.7	17590.9	39440.8	41145.8	28998.8	36809.7	37749.5	84598	98657	115093	90916.4	-	-	-	-	-
HJAP071	571.36	433.32	570.356	C34H50O7	[M+H]+	3,22-Diacetoxy-15-hydroxylanosta-7,9(11),24-trien-26-oic acid (Ganoderic Acid Mk)	Terpenoids	Triterpene	-	3	43842.4	38250	40906.4	15138.5	17029.1	19127	5847.24	5847.24	8336.57	8249.9	9463.64	10062.8	5586.41	9830.77	8874.38	1.1648e+06	1.12233e+06	1.22391e+06	1.91222e+06	2.08661e+06	1.91765e+06	1.69767e+06	1.81363e+06	1.50709e+06	1.95043e+06	1.80075e+06	1.24256e+06	2.00502e+06	1.75232e+06	1.70648e+06	991479	874856	802640	1.09493e+06	-	-	1.16687	0.000657381	28.5453
HX1365	147.043	91.0538	146.037	C9H6O2	[M+H]+	Coumarin	Lignans and Coumarins	Coumarins	91-64-5	3	89218.1	66397.9	85005	178340	97546.1	93446.9	127987	123340	108340	49184.9	90819.8	60735.1	0	0	0	76670	78340	68340	113340	68856.9	85783.9	86670	90803.6	77052.8	78643.6	80263.3	77871.6	64136.5	63340	105005	93340	93340	70005	78340	C05851	ko00999,ko01110	-	-	-
Lmhn009200	485.33	441.33	486.334	C30H46O5	[M-H]-	Cadambagenic acid	Terpenoids	Triterpene Saponin	53318-10-8	2	46704	24694.5	55127.7	102839	31724.2	6802.05	33464.9	30365.4	33639.7	35881.4	21329.8	14417.9	34430.1	20603.6	36800.1	83774.6	91648.5	96153.6	76527	82192.1	139825	69504.9	94173.8	95842.2	106427	56437.8	102409	133891	101818	109253	69761.5	57184.5	61932.5	50081.2	-	-	-	-	-
mws2368	137.06	119.05	138.068	C8H10O2	[M-H]-	Tyrosol; 4-Hydroxyphenylethanol	Phenolic acids	Phenolic acids	501-94-0	3	8115.12	11464	6244.99	9561.24	8303.48	4783.31	13637.3	38340	18889.4	48272.7	65057.4	72175.7	43445.4	53112.8	43349.4	11859.1	21207.8	14541.5	20162.7	19349	26665.3	16237	19983	18105.4	42126.5	38618.2	34374.7	56288.1	99555.4	47870.9	25345.4	27847.4	29568.2	21207.8	C06044	ko00350,ko01100	-	-	-
pme1137	140.03	94.03	139.027	C6H5NO3	[M+H]+	6-Hydroxynicotinic acid	Alkaloids	Pyridine alkaloids	5006-66-6	3	162259	271368	153738	216811	176493	185042	140554	174942	162422	150408	163254	186448	335094	275534	339044	95803.3	86106.4	86237.2	88112.7	88911.1	66128.2	78471.5	98576.5	76687	74568.5	66636.7	76131.9	129440	110445	81504.7	129657	144543	125585	169778	C01020	ko00760,ko01100	1.0478	0.105725	0.456525
Wcfp002357	413.14	162.04	412.134	C15H20N6O8	[M+H]+	N6-Threonylcarbamoyladenosine	Others	Others	24719-82-2	3	1.95989e+06	1.88154e+06	1.98599e+06	1.64487e+06	1.67683e+06	1.87417e+06	1.80968e+06	1.75425e+06	1.57208e+06	1.94675e+06	1.64341e+06	1.88041e+06	732548	850777	794016	1.90679e+06	1.98903e+06	1.97391e+06	1.33001e+06	1.31729e+06	1.59084e+06	1.42429e+06	1.66915e+06	1.5286e+06	1.54413e+06	1.2634e+06	1.31031e+06	899369	809735	903933	1.25669e+06	1.6322e+06	1.45636e+06	1.20761e+06	-	-	-	-	-
MWStz073	102.055	84.0468	101.048	C4H7NO2	[M+H]+	5-Hydroxy-2-pyrrolidinone	Alkaloids	Pyrrole alkaloids	62312-55-4	3	113138	121345	124861	94367	117226	84662.6	102587	133532	74871.9	40346.2	113708	85577.5	112515	131451	72684.3	58789.5	347961	315544	414562	168827	299683	213930	213960	443292	166575	284517	208788	180595	126903	129485	109621	148310	148894	127244	-	-	-	-	-
MWSmce108	273.07	137.022	272.068	C15H12O5	[M+H]+	Butein	Flavonoids	Chalcones	487-52-5	3	37607.6	37804.3	38146.7	52447.7	48636.7	52272.9	32584.8	33376.2	36560.8	35368.9	35404	34581.3	28671.8	23846.1	17281.6	31206	16476	30596.2	64001.3	63923	66350.7	75178.7	92062.4	84635	71962	56421	79615.7	86205.7	101728	120210	38547.6	47318.2	53247	42128.9	C08578	ko00941	-	-	-
Yamp002343	208.1	120.08	207.089	C11H13NO3	[M+H]+	1-[2-(Furan-2-yl)-2-oxoethyl]piperidin-2-one	Alkaloids	Alkaloids	-	3	56914.7	120005	156670	613340	543340	625005	736670	321574	566670	488340	486670	393340	1.4036e+06	2632850	3128630	71670	54356	41841.9	22982.8	40767.6	38340	63340	48340	31426	61670	36528.1	93340	56670	71670	56670	441670	583340	458340	438340	-	-	-	-	-
Wmln007576	553.282	511.272	554.361	C34H50O6	[M-H]-	ganodermic acid S	Terpenoids	Triterpene	112430-63-4	3	0	0	0	0	0	0	0	0	0	0	0	0	0	0	0	83181	87217	94350	116464	62976	88819.2	111720	101044	104863	138408	141672	128231	109933	110661	99498.9	108782	98030.7	76776.3	89649.3	-	-	1.16723	0.00136624	#DIV/0!
pme3083	164.04	120.05	165.043	C8H7NO3	[M-H]-	2-(Formylamino)benzoic acid	Phenolic acids	Phenolic acids	3342-77-6	3	0	0	0	330516	311894	317336	195518	160276	144880	222921	184510	211453	92321.1	110005	80561.9	0	0	0	158340	118010	86366.5	131670	105769	145005	0	0	0	37034.9	83340	58676.3	134098	162251	119088	160274	C05653	ko00380,ko01100	-	-	-
mws0704	140.01	78.96	141.019	C2H8NO4P	[M-H]-	O-Phosphorylethanolamine	Alkaloids	Alkaloids	1071-23-4	3	20195.3	25799.4	22944.5	23406.8	29828.5	32575	33040	32583.5	36251.5	42209.4	34418.2	27988.9	18225.4	19795.8	11476.1	36058	40119.6	6549.02	16967.2	17791.9	20197.3	13553.1	19349.1	7952.17	14236.1	16191.1	36146.2	39965.5	23419	25079	32118.5	28446.8	38081.2	38998.4	C00346	ko00563,ko00564,ko00600,ko01100	-	-	-
Waln000646	357.08	195.05	358.09	C15H18O10	[M-H]-	1-O-Caffeoyl Galactonic Acid	Phenolic acids	Phenolic acids	-	3	13457.4	14070.8	7006.83	11685.1	8779.82	10189.5	7380.9	11599.5	9739.78	8218.73	10299.9	10148.8	8860.38	7966.35	8447.84	10332.7	9469.2	5484.5	18847.5	19888.7	26565.2	10030.9	14420.1	15460.1	27018.1	23677.8	21478.6	27043.7	30170.7	30164.8	15458.7	14899.9	11161.1	15524.9	-	-	-	-	-
MWSHY0151	319.04	273.04	318.038	C15H10O8	[M+H]+	Quercetagetin; 3,3',4',5,6,7-Hexahydroxyflavone	Flavonoids	Flavonols	90-18-6	3	5005	6190.12	10249.9	11670	16142.5	9790.89	6313.15	9296.33	9205.33	9467.64	3340	2535.73	10005	11670	13108.4	101178	250005	263340	378340	535005	533340	515005	616670	199189	700005	753340	263826	920005	334052	1061670	215005	150360	176670	185005	C10122	-	1.13834	0.0625585	28.6558
mws0027	197.05	123.01	198.053	C9H10O5	[M-H]-	Syringic acid	Phenolic acids	Phenolic acids	530-57-4	3	74583.9	62880.2	41986.1	87984.8	100954	84715	171501	176305	159534	72428.9	52788	117834	173532	148184	258005	3781.55	18659.3	14151.2	14162.7	17169.5	17172.4	8799.63	31703.6	18046.5	7450.68	11996.8	14369.9	12553.5	27611.7	9189.41	63946	54115	44969	51408.4	C10833	-	1.00453	0.0229645	0.203912
MWSmce134	453.347	453.347	454.345	C30H46O3	[M-H]-	3-Oxolup-20(29)-en-28-oic acid (Betulonic acid)	Terpenoids	Triterpene	4481-62-3	3	105648	83261.4	88591.1	70506.3	70643.5	83393.9	51694.4	64827.4	65431	83811.5	76362.3	60025.2	73306.8	67711.8	55870.8	549372	694516	630073	854007	794974	594294	776306	421318	586320	475441	450237	573580	617452	854885	717931	441530	433311	313479	391788	-	-	1.16118	0.00521522	6.753
HJAP098	455.35	311.24	454.345	C30H46O3	[M+H]+	3-Hydroxylanosta-7,9(11),24-trien-26-oic acid (Ganoderic Acid Y)	Terpenoids	Triterpene	86377-52-8	3	115315	156471	158896	77145.5	72157.6	74509.1	37468.6	28096.2	51146.3	35833.7	49177.4	34415	30884	34966	18230.1	112994	102947	102555	99984.6	96776.5	92378.8	84979	61352	63397.6	19658.3	30861.4	33723.4	38849.7	38535.5	47345.5	80152.7	66799.6	56731	63097.3	-	-	-	-	-
mws1562	361.114	169.05	362.121	C15H22O10	[M-H]-	Catalpol	Terpenoids	Monoterpenoids	2415-24-9	3	8967.87	14646.6	12113.1	23942.4	7874.46	12610.2	16233.6	18369.2	20683	11669.5	18849.8	17327.3	27468.2	35199.2	27892.1	16329.7	10658.1	11667.6	8858.95	17146.8	20196.4	10090.9	18155.5	19896.6	26235.4	25719.9	20675.4	122411	92817.6	90267.4	19274.1	20798.9	17146.8	24345.5	C09773	-	-	-	-
pmb2654	460.15	117.9	461.153	C19H27NO12	[M-H]-	Anthranilate-1-O-Sophoroside	Phenolic acids	Phenolic acids	-	3	3.5512e+06	2.58114e+06	3.83311e+06	3.22827e+06	3.03568e+06	3.41059e+06	2.21681e+06	2.51626e+06	2.52733e+06	2.69112e+06	3.04546e+06	2.72798e+06	1.2378e+06	1.15602e+06	1.17827e+06	5.13978e+06	4.22793e+06	4.12271e+06	3.26626e+06	2.67558e+06	2.89059e+06	2.91443e+06	2.80225e+06	3.3115e+06	2.16177e+06	1.9342e+06	1.84752e+06	629697	616473	546710	2.08292e+06	2.29334e+06	2.82319e+06	2.09961e+06	-	-	-	-	-
Halp005807	515.3	461.27	514.293	C30H42O7	[M+H]+	Ganoderic Acid Z	Terpenoids	Triterpene	-	1	190738	186737	162956	141356	118297	142947	83999.3	102476	76546.8	123538	128933	129611	109834	104086	111963	7.8347e+06	8.58044e+06	7.8269e+06	1.81697e+07	8.875e+06	9.90428e+06	5.99149e+06	8.7679e+06	6.29993e+06	7.49795e+06	4.87129e+06	7.57408e+06	4.98797e+06	6.4429e+06	6.92593e+06	4.25543e+06	4.3257e+06	5.7666e+06	4.5786e+06	-	-	1.16676	0.000986732	44.8569
Lmbn008694	515.3	497.29	516.309	C30H44O7	[M-H]-	Isocucurbitacin D	Terpenoids	Triterpene	68422-20-8	1	0	0	0	3901.66	1813.91	1556.33	1208.37	2419.39	919.79	0	0	0	1480	876.012	1489.82	111119	110134	97048.8	122082	129602	131591	123699	121787	141046	113048	103414	111592	108596	105131	94228.8	122049	93654.8	97671.4	88146.7	-	-	1.16719	0.00182176	#DIV/0!
Zbqp000710	198.12	154.13	197.116	C9H15N3O2	[M+H]+	3-(1H-imidazol-5-yl)-2-(trimethylammonio)propanoate	Alkaloids	Alkaloids	-	1	1.1348e+06	1.31415e+06	1.50953e+06	1.01131e+06	1.02525e+06	992818	1.03119e+06	1.001e+06	761891	320141	304084	859077	331819	305854	120640	873588	867188	829619	214781	418619	539056	416248	622501	551438	265514	312778	268085	12169.5	20135.4	44066.8	720725	849890	723833	584836	-	-	-	-	-
Zmbn004194	189.08	129.06	190.084	C8H14O5	[M-H]-	(R)-2-hydroxy-2-isobutylsuccinic acid	Others	Others	-	3	179517	173942	201636	181233	163677	176323	256172	226494	256876	221605	239584	214518	180901	151903	178826	119250	126359	142271	177729	201638	231301	171922	159679	146502	79846.9	89070.7	97894.7	98713.4	109686	94423	99428.3	138855	127064	141645	-	-	-	-	-
Lmcn002982	197.05	167	198.053	C9H10O5	[M-H]-	Methyl 3-O-Methyl Gallate	Phenolic acids	Phenolic acids	3934-86-9	3	42394.8	60892.1	53697	51999.3	37713.9	59407.6	40018.8	53172.2	45268.4	35309.7	31681.8	41298	44700.9	46356.6	61035.3	9744.5	8383.35	7996.44	7423.57	9758.37	8427.75	3340	2869.15	6910.9	5629.98	7459.56	10005	9061.37	5005	6323.41	26396.7	22063.3	27702.1	19807.1	-	-	1.15669	0.01421	0.166414
Lmyp003387	192.07	146.06	191.058	C10H9NO3	[M+H]+	2-Oxo-3,4-dihydro-1H-quinoline-3-carboxylic acid	Alkaloids	Quinoline alkaloids	246867-17-4	3	168855	166398	227991	222248	185249	226243	130231	410005	227927	162196	140190	166337	0	0	0	0	0	0	123412	178340	98364.9	180005	128988	79511.8	81970.8	95729	73774.9	64935.4	70497.1	69678.2	192867	146731	140168	179260	-	-	1.1668	0.0113056	0
MWSmce561	515.3	497.29	516.309	C30H44O7	[M-H]-	7,15-Dihydroxy-3,11,23-trioxolanost-8-en-26-oic acid (Ganoderic Acid A)	Terpenoids	Triterpene	81907-62-2	1	16429.2	22270.4	12611.6	7851.38	5018.11	4133.02	3441.85	1868.27	3446.73	3763.62	2523.78	2849.18	5351.69	1863.27	3799.37	5.93548e+06	5.75167e+06	5.91563e+06	5.7017e+06	6.22314e+06	5.70521e+06	6.27356e+06	6.87869e+06	6.26997e+06	6.34652e+06	6.41163e+06	5.77636e+06	5.46793e+06	5.04408e+06	5.39621e+06	4.48564e+06	6.09837e+06	4.44526e+06	4.92885e+06	-	-	1.16547	9.57441e-05	343.059
Wbmn010008	485.33	467.31	486.334	C30H46O5	[M-H]-	Cannabifolin E	Terpenoids	Triterpene	-	1	53467.2	56374.7	56032.7	25961.9	26066.2	26350.3	13960.1	16871.8	19153.4	28074.7	25979.3	25989.3	16027.2	17826.2	11853.7	126696	132906	92237.4	152225	158993	157532	151926	129419	155298	127489	129586	128065	174076	149741	165136	121931	82760.1	105363	104099	-	-	1.11374	0.0385831	2.12111
Zmxp003107	611.16	287.06	610.153	C27H30O16	[M+H]+	Luteolin-7,3'-di-O-glucoside	Flavonoids	Flavones	52187-80-1	3	68856.9	72953.6	106670	444411	458146	538626	73807.4	130005	74593.8	89347.8	70827.8	95005	8117.25	8113.15	7303.3	18036.8	19460.9	25144.8	165005	72155	51643.9	100005	58375.3	85248.6	42973.4	45085.8	38527.6	108340	38530.1	40989.1	94043	65943.8	72157.4	79499.1	-	-	1.13281	0.031973	0.252102
MWS1792	74.0964	57.069	73.0891	C4H11N	[M+H]+	Butylamine	Alkaloids	Alkaloids	109-73-9	3	29980.2	31425.2	24829.5	23093.3	35197.7	26717.9	16749.7	15232.5	16941.9	28811.3	36686.3	29952.4	16749.8	12416.8	14110.2	35031.8	24325.9	19443.3	18795.1	33596.2	25622.4	32394	27627.4	41726.4	10614.7	23280.6	38985.3	25862.3	19181.1	10497.3	18869.1	23915.2	27818	24695.4	-	-	-	-	-
mws0639	153.02	109.03	154.027	C7H6O4	[M-H]-	2,3-Dihydroxybenzoic Acid*	Phenolic acids	Phenolic acids	303-38-8	3	60225	121681	75780	37392.6	35564	74472.2	122392	121895	118990	483736	508464	501178	239404	235036	273422	186009	165139	175323	287501	289547	328783	280467	274367	219984	181715	189456	182565	279711	254968	302532	155556	183727	216097	219982	C00196	ko01110	1.02074	0.0300875	2.04308
Wbmn002695	369.08	207.05	370.105	C20H18O7	[M-H]-	9-hydroxysesamin	Lignans and Coumarins	Lignans	-	2	50466.3	31128.9	39057.1	124201	117969	103898	148081	144337	165582	65274.6	53921.3	73394.9	168636	175486	165600	4573.57	15243.7	9067.55	19296.2	38071.7	33070.9	14606.4	31612.6	17318.3	23258.3	10671	27525.4	29190.8	11456	29406.4	56138.5	55229.5	68824.1	47188.6	-	-	1.04718	0.0160618	0.239406
MWSHY0163	289.07	215.07	288.063	C15H12O6	[M+H]+	Aromadendrin (Dihydrokaempferol)	Flavonoids	Flavanonols	480-20-6	2	10164.5	10702.5	21991.4	13366.8	19041.9	22518.5	15019.4	21857.5	34268	26161.2	12222.8	23062.7	11262.8	10167.7	9120.39	73676.1	57912.4	69161.2	109593	96533	85036.1	90607.2	86840	85552.5	73987.5	66714.9	64204.8	94856.4	72718.9	70595.5	40792.5	46994.9	40108	56282.6	C00974	ko00941,ko01100,ko01110	1.1107	0.00114452	4.68401
pme2996	161.024	117.035	162.032	C9H6O3	[M-H]-	4-Hydroxycoumarin	Lignans and Coumarins	Coumarins	1076-38-6	3	1.21479e+06	1.14895e+06	1.08253e+06	1.15846e+06	1.12049e+06	1.07453e+06	727428	775398	722831	993444	872503	894706	777370	741229	765412	64623.5	71447.4	69288	19317.2	23903.1	16659.5	33767.2	28395.2	27396.1	15867.2	10792.4	12167.6	12735.1	16310	10005	440866	612059	469827	449003	C20414	-	1.16671	0.00121344	0.0595888
Lmxn006423	150	122.01	151.009	C7H5NOS	[M-H]-	2(3H)-Benzothiazolone	Alkaloids	Alkaloids	934-34-9	1	27664.2	34027.2	29424.7	28844.3	34701.2	35267.9	25941.1	22988.9	27102.2	22048.2	31560	26362.5	30001.2	29447.4	36623.1	25598.3	28447.8	22068.3	18584.1	23229.3	21981.5	20768.1	16811.4	19363.3	7344.16	14615.9	10701.2	16539.8	29419.7	17309.1	15830.6	23236.2	21940.5	22690.8	-	-	-	-	-
MWSmce400	674.35	656.34	673.346	C36H51NO11	[M+H]+	Veratridine	Alkaloids	Alkaloids	71-62-5	3	3938.62	5584.39	9129.27	16687.8	20545.4	13340	6502.6	6670	15005	3905.6	8676.37	10015.7	24575.5	23770.6	4769.7	37298.4	55080.4	42902.6	38164.8	33816.9	29925.6	37702.6	45502.6	46802.6	32962.1	36011.2	52891.3	45970.8	43802.1	57246.6	13445.8	13880.4	19068.4	15614.6	C06544	-	1.1281	0.0124174	7.25281
Wdqp007261	507.37	489.21	506.361	C30H50O6	[M+H]+	Protoaescigenin	Terpenoids	Triterpene Saponin	-	2	629936	624868	689978	678200	662263	568558	697468	706369	525304	587051	859006	749442	360414	351547	330948	95908.7	95849.2	81495.3	118104	123286	115336	104210	81101.3	91547.6	171512	164662	130929	97439.5	108574	99271	264919	358087	255341	329080	-	-	1.16496	0.000862184	0.140506
MWSmce040	153.05	65.04	152.047	C8H8O3	[M+H]+	Isovanillin	Others	Aldehyde compounds	621-59-0	3	55005	44537.4	37187.4	65855.3	53542.1	66765.4	61000.7	125005	62320.5	69151.3	44611.4	56914.7	161670	67941.8	62517.3	42057.6	28979.3	28050.2	35005	16141	30005	32276.8	23340	28340	22086.8	27895.4	21946.1	28030.1	30577.6	51047.4	43889.5	43315.1	60005	45014.3	-	-	-	-	-
Wcsn011125	361.24	279.23	362.246	C22H34O4	[M-H]-	Ethyl (4E,6E,8E,10E,13Z)-15,16-dihydroxy-5,9-dimethyloctadeca-4,6,8,10,13-pentaenoate	Others	Others	-	3	194282	150264	126983	205243	251202	188683	190041	146304	217213	170546	190399	214737	151818	152251	100033	407846	302801	310021	221382	250122	312879	309084	220674	204331	226561	189103	402802	201704	400524	343078	287063	390603	274289	305819	-	-	1.08334	0.0158579	2.1646
MWS20156	375.11	163.04	374.1	C19H18O8	[M+H]+	Rosmarinic acid methyl ester	Phenolic acids	Phenolic acids	99353-00-1	3	11150.2	12749.2	12251.6	16105.6	12459.7	5579.15	17564.8	16765.2	12801.1	12862.6	21317.2	18923.9	9087.76	16077.4	14943.5	63122.3	82875.6	74453.5	69251	52732.7	78441.6	63580.9	53467.9	62870.7	63704.9	53876.8	51608.3	81695.8	83708.3	83323.5	43599.6	34017	35821.5	48570.5	-	-	1.16168	0.00822783	6.09808
Lmyp004477	319.12	283.1	318.11	C17H18O6	[M+H]+	Evofolin B	Phenolic acids	Phenolic acids	168254-96-4	3	38017.9	27904.7	38340	66945.4	48558.9	88340	82083.2	96128.1	76663.6	84809.9	61178.5	108340	127651	100670	109202	23902	12281.2	44375.5	40005	36352.3	33152	26214.5	27428	47027	32232.6	35464.5	32381.9	48569.4	23224.6	22468.4	63718	59856.6	42335.5	55506.9	-	-	-	-	-
pmn001352	393.119	231.1	394.126	C19H22O9	[M-H]-	6-Hydroxyrumicin-8-O-D-glucoside	Quinones	Anthraquinone	-	3	253340	64235.5	156670	52693.6	101670	47010.5	129120	78794	163340	89749.1	233340	81064.1	173340	83909.6	161670	802800	751113	816974	1.7513e+06	1.58683e+06	2.18676e+06	1.60536e+06	1.76539e+06	1.6766e+06	1.31264e+06	1.81305e+06	1.69582e+06	3.61843e+06	3.46121e+06	3.46846e+06	653115	925824	903824	982579	-	-	1.06104	0.00345743	4.99928
pmp000328	513.36	437.34	512.35	C32H48O5	[M+H]+	3-O-Acetyl-16-hydroxy-dehydrotrametenolic acid	Terpenoids	Triterpene	-	3	23525.9	28806.4	24009.5	17173.3	16770	23008.2	19405.3	15946.2	16989.9	22357.9	28161.6	27303.9	17570	20641.7	15718.2	7442.66	11358.9	7888.91	11355.5	11145	9050.36	10930.2	7098.61	8347.77	5331.28	4510.18	4734.11	3933.76	3105.51	4640.05	13054.1	15062.6	16716.1	19502.3	-	-	1.12527	0.00195535	0.349618
Lmmn006306	293.21	293.21	294.219	C18H30O3	[M-H]-	Machilusolide D	Others	Lactones	-	2	5.60535e+06	5.56591e+06	4.67659e+06	6.80307e+06	5.91856e+06	6.60407e+06	7.32328e+06	7.36214e+06	6.57251e+06	9.11619e+06	6.66681e+06	8.22214e+06	7.44502e+06	7.6698e+06	7.59305e+06	1.41848e+08	6.99412e+07	6.73631e+07	6.70812e+07	6.8704e+07	6.80199e+07	6.49929e+07	6.54247e+07	6.33133e+07	6.33266e+07	6.02117e+07	6.32629e+07	1.62481e+07	2.09394e+07	2.25477e+07	2.04804e+07	1.5234e+07	1.57243e+07	1.41898e+07	-	-	1.14933	0.0693724	17.6145
pmn001703	469.33	433.31	470.34	C30H46O4	[M-H]-	19-Hydroxy-2-(hydroxymethyl)-A(1)-norursa-2,12-dien-28-oic acid (Hyptadienic acid)	Terpenoids	Triterpene	128397-09-1	2	102668	162334	134285	160565	140945	134074	123215	70536.7	116977	144681	126384	122719	148853	114501	120479	12334.7	13750	15824	24346.7	26270.1	17360.4	17642.9	21023.8	21908.9	13184.1	16879.9	19406.5	21850.7	16422.7	21198.1	51767	67045.5	45971.7	50534.5	-	-	1.15686	0.0199982	0.104959
Wbhp009705	333.2	315.19	332.199	C20H28O4	[M+H]+	(1S,2S,5S,8S,9S,10R,13R,17S)-9-hydroxy-1,5,13-trimethyl-11-oxapentacyclo[8.6.1.15,8.02,8.013,17]octadecane-6,12-dione	Terpenoids	Terpene	-	3	9852.17	13064.7	17543.6	11680.6	12482.7	7561.94	8189.24	4328.93	4210.7	6859.54	3211.9	4027.43	895.197	2951.44	1541.36	32012.6	37140	48581.8	54633	64684.8	61975.1	46259.8	51458.4	51759.9	52677.5	45506.9	50725	38959.7	37650.5	45782.1	19412.2	14489.5	21968.4	17746.3	-	-	1.09033	0.0203333	2.90986
Lmbn001181	531.14	531.13	532.143	C22H28O15	[M-H]-	Fraxetin-7,8-di-O-glucoside	Lignans and Coumarins	Coumarins	-	3	211690	247431	267163	200383	202766	219975	181550	169620	201269	330277	300581	366253	0	0	0	701821	753753	699931	750723	543920	654229	570167	590362	552952	784939	772424	920524	1.17184e+06	609232	738423	372452	279116	420210	405854	-	-	1.15702	3.98186e-05	2.96785
Cmsn004863	303.05	159.04	304.058	C15H12O7	[M-H]-	Phelligridin B	Phenolic acids	Phenolic acids	639497-00-0	3	151774	142749	161463	383112	376935	431626	323569	228127	212347	182392	225489	171135	154913	158963	164896	803361	756215	765210	1.41816e+06	1.49852e+06	1.44878e+06	1.53919e+06	1.47564e+06	1.88282e+06	1.63244e+06	1.62466e+06	1.33806e+06	1.2744e+06	1.56595e+06	1.43675e+06	467384	665007	644621	713456	-	-	1.1659	0.000120501	5.09837
Hmcp006520	413.36	395.35	412.355	C25H48O4	[M+H]+	1,3-Dihydroxypropan-2-yl 12-methyl-6-(6-methylheptyl)tridec-12-enoate	Others	Others	-	2	20260.3	20889.9	17955.1	13837.3	21353.5	28785.8	21211.2	30752.5	27620.6	26893.6	17782.5	29270.8	20145.5	24363	17703.6	14783.7	22423.3	32502.3	54441.5	59618.4	52149.5	51319.3	44451	37640.1	31488.4	39731.8	39963.7	31122.2	34345.9	33454.9	39035.3	34110.4	34254.3	25171.4	-	-	-	-	-
Lmsp013238	455.35	301.22	454.345	C30H46O3	[M+H]+	3-Hydroxy-urs-11-en-28,13-lactone	Terpenoids	Triterpene	-	3	91107.2	103031	107068	66083.1	50839.5	72191.1	58181.1	27664.1	51147.3	68037.1	103085	89748.1	57355.7	52024.8	30952.6	61770.2	60034.7	64995.4	98336.5	115292	128519	115720	80606	102980	70857.6	77600.1	81026.2	122093	119395	123820	73864.5	102987	89444.5	111871	-	-	-	-	-
pmp001249	428.19	369.11	428.192	C20H30NO9+	[M]+	Caffeoylcholine-3-O-glucoside*	Alkaloids	Phenolamine	-	3	9845.76	10694	12229.4	0	0	0	0	0	0	8910.46	10005	9061.96	0	0	0	0	0	0	4658.37	2233.37	6670	0	0	0	0	0	0	1823.49	2311.71	1670	6819.53	8340	5456.87	7720.69	-	-	1.16676	0.00405357	0
pmp001248	428.19	369.11	428.192	C20H30NO9+	[M]+	Caffeoylcholine-4-O-glucoside*	Alkaloids	Phenolamine	-	3	9845.76	10694	12229.4	0	0	0	0	0	0	8910.46	10005	9061.96	0	0	0	0	0	0	4658.37	2233.37	6670	0	0	0	0	0	0	1823.49	2311.71	1670	6819.53	8340	5456.87	7720.69	-	-	1.16676	0.00405357	0
Wdgp004485	385.21	367.2	384.205	C22H28N2O4	[M+H]+	voacristine	Alkaloids	Plumerane	545-84-6	2	297437	314943	317896	375744	343415	299591	273166	281273	304654	303218	324811	358361	121324	125030	147335	1.64087e+06	1.30732e+06	1.23928e+06	516131	514398	595577	598522	701986	676120	531638	605636	576180	303899	267264	298397	384365	397629	386879	540259	-	-	1.15918	0.0126383	4.50132
Wcgp010436	275.2	105.07	274.193	C18H26O2	[M+H]+	3-(Cyclohexen-1-yl)-2-hydroxy-4a,5-dimethyl-2,3,4,5,6,8a-hexahydronaphthalen-1-one	Others	Others	-	1	19401.5	22066.1	31288.8	24304.7	33327.7	34284.3	35216.1	29400.8	35511.6	26199.4	26709.6	30580.6	29994.4	31074.5	21148.5	50435.6	53151.2	63585.2	55325.2	62183.6	74156.4	53599.3	39161.6	55256.5	61861.8	53843.7	60398.3	38637.7	47525	42172.2	44619.5	54044.7	35664.3	40760.8	-	-	1.09286	0.00443682	2.29769
pmb3075	319.08	145.03	320.09	C16H16O7	[M-H]-	3-O-p-Coumaroylshikimic acid	Phenolic acids	Phenolic acids	-	3	16193.5	18216.1	13549.5	28333.8	8340	6499.91	12873.2	9543.15	5835.89	8130.79	15439.9	5005	7364.47	10005	20917.8	16856.5	20243.8	30358.7	11048.9	14163.3	28331.5	24259.6	27769.9	30324.6	20238.8	22239.8	10005	13340	7803.96	26950.6	21589.9	14279.5	21593.3	19545.6	-	-	-	-	-
mws0028	167.03	108.02	168.042	C8H8O4	[M-H]-	Vanillic acid	Phenolic acids	Phenolic acids	121-34-6	2	54318.6	34762.8	61618.5	126544	116575	152148	154374	122438	119832	50344.6	58292.6	64267.8	82136.6	76173.6	133340	38697.4	35772	37097.3	32459.6	46749.7	46251.2	28492.8	34448.6	18177.7	8763.71	13119.9	18178.9	26670	24757.2	20196.5	43058.3	45043.3	63197.3	55642	C06672	-	-	-	-
Zmgn004894	151.04	136.02	152.047	C8H8O3	[M-H]-	Methyl 4-hydroxybenzoate	Phenolic acids	Phenolic acids	99-76-3	3	31952.1	38823.8	22099	91670	49484	53166.7	66324.2	58800.1	61154.6	48341.4	10005	70005	71488.4	62323.4	51772.9	27203.4	20026.2	22757.7	18153.1	9541.33	23480.2	22788.6	25005	28997.4	12432.8	25192.1	23832.4	13038.9	15195.4	20023.8	38742.7	26860.4	40051.1	31324.5	-	-	-	-	-
mws2118	435.13	167.04	436.137	C21H24O10	[M-H]-	Phloretin-2'-O-glucoside (Phlorizin)	Flavonoids	Chalcones	60-81-1	3	120291	125327	134011	277869	289193	27715.5	153862	223679	208481	347867	367658	170457	86835.6	97292	79279.1	148092	93520.9	130129	55954.9	94141.4	68679.5	134147	63583.9	98692.7	54550.6	56590	37519.4	50786.7	84294.9	41843.5	153121	109710	119443	102404	C01604	ko00941,ko01110	-	-	-
MA10074217	144.05	115.04	145.053	C9H7NO	[M-H]-	4-Hydroxyquinoline	Alkaloids	Quinoline alkaloids	611-36-9	3	16529.9	17085.3	22868.2	12362.4	19834.6	15979.7	10752	13774.4	9723.24	20204.4	19834.6	13441.8	14325.7	15974.8	10468.7	20960.8	33595.1	32418.5	33718.1	19431.2	21241.3	15647.1	19677.8	15049.6	33429.5	23684.7	30042.2	7022.7	15651.8	16525	18241.3	22034.4	16395.6	24842.7	C06343	-	-	-	-
Lmqn001795	267.07	109.03	268.074	C16H12O4	[M-H]-	5-Hydroxy-7-methoxyflavone	Flavonoids	Flavones	-	2	15577.8	10841.5	6780.84	9718.89	5427.5	7459.47	20999.1	29796.8	18147.2	14904	30005	10165.2	12196.2	8036.03	6483.24	111670	34346.6	35894.2	92771.2	81260.2	81089.8	53501.1	47956.5	58323.9	54853.9	44066.6	67039.4	108340	40884.3	71782.3	40811.6	27767.8	35228.5	28447.7	-	-	1.01428	0.190482	5.47922
Li512114	485.36	453.34	486.371	C31H50O4	[M-H]-	2,3-Dihydroxyurs-12-en-28-oic acid methyl ester (Corosolic acid methyl ester)	Terpenoids	Triterpene	4518-70-1	3	36788.6	33203.2	34116.9	35253.4	30641.8	36057.3	26286.2	33349.8	38215.6	37363.9	44085.6	36627.1	33451.7	30398.7	29353	9676.17	14653.8	15065.3	18196.7	19780.7	21522.8	21318.9	20339.5	21176.3	17065.2	15726.9	21826	25303	25826.3	21471.4	24084.2	35595.4	30437.3	24796	-	-	1.1193	0.0011002	0.378405
Hmsp003093	179.034	77.04	178.027	C9H6O4	[M+H]+	3,7-Dihydroxychromen-4-one	Others	Chromone	-	3	35119.2	24453.3	33340	38235	27201.1	33554.5	37393.1	35879.3	38539	26670	32002.7	42105.4	89453	79496	72427	9835.69	7623.81	12127.3	9916.43	3060.78	12762.1	13340	7649.45	8400.18	13340	12456.1	15116.5	33340	13762.6	33340	30980.8	32045.9	25401.7	40028.7	-	-	1.11628	0.0139466	0.318437
HJN074	591.15	289.07	592.158	C31H28O12	[M-H]-	Procyanidin A6	Tannins	Proanthocyanidins	-	3	5005	1082.16	3245.24	13340	7512.56	5005	3317.59	8340	9044.44	6986.91	6935.47	11670	3340	1066.8	3916.81	19885.6	18902.2	28658.1	68302.5	74361.6	74361.6	124312	94246.6	151628	134924	114837	119852	105206	122081	110140	39593.1	25795.2	30687.8	29198.4	-	-	1.06737	0.0156964	7.22706
HJAP096	469.33	451.32	468.324	C30H44O4	[M+H]+	3,7-Dioxolanosta-8,24-dien-26-oic acid (Ganoderic Acid DM)	Terpenoids	Triterpene	173075-45-1	2	70345	84626.7	99039.7	54971.8	107457	49702.5	79551	61235	70384	98715.9	128901	88469.7	17022	57731.2	44413.8	294822	328451	336276	336547	392518	419550	267258	279449	312601	241569	225965	289603	354666	360016	383657	168680	242580	209807	164328	-	-	1.15262	0.00026519	3.77758
HJAP095	501.32	483.31	500.314	C30H44O6	[M+H]+	3,22-Diacetoxy-7-methoxylanosta-8,24-dien-26-oic acid (Ganoderic Acid Md)	Terpenoids	Triterpene	-	3	890619	1.74721e+06	853761	948869	845611	1.29855e+06	860996	834697	948199	1.08047e+06	1.10011e+06	1.14466e+06	1.16822e+06	954068	941271	2.60957e+06	1.52244e+06	2152873	3.31342e+06	3.37575e+06	747840	1.69926e+06	2.18408e+06	2.79082e+06	2.50185e+06	1.55661e+06	2.33461e+06	704050	2.81317e+06	2.19146e+06	1.91298e+06	1.57506e+06	2.03401e+06	1.31937e+06	-	-	-	-	-
HJAP088	455.35	437.34	454.345	C30H46O3	[M+H]+	26,27-Dihydroxylanosta-7,9(11),24-trien-3-one (Ganoderiol F)	Terpenoids	Triterpene	114567-47-4	2	55502.1	100795	56115.8	40693.4	25691.6	50866.7	44593.6	59539.1	80292.4	47108.4	101613	30955.9	76210.5	35192.9	60946.8	127642	94808.5	89563.5	93088.3	76205.9	120797	80857.4	93359.4	70289.2	60317.2	50479.1	57302.1	59993.6	70067.6	69386.1	79091	50705.5	60666.3	71960.1	-	-	-	-	-
Wbsp000037	236.16	58.02	235.157	C14H21NO2	[M+H]+	1-[3-(4-methyl-6-oxocyclohex-1-en-1-yl)propyl]pyrrolidin-2-one	Others	Ketone compounds	-	2	213698	184904	203899	265026	254412	260713	456872	615806	319708	212021	331323	220531	721240	783041	425274	110884	97332.3	101644	80126.4	339732	109095	151440	98000.7	188763	163340	166670	121356	92453.7	88659.7	136670	152239	193428	242094	224966	-	-	-	-	-
Zmjp003463	565.156	433.114	564.148	C26H28O14	[M+H]+	Vitexin-2''-O-xyloside	Flavonoids	Flavones	-	3	20423.9	17540.9	19684.9	12258.7	15577.8	17046.7	13179.1	20305.1	18039.2	40167.8	36901	30843.6	49024.3	50893.1	54154.3	39348.9	40828.8	26783.4	22884.3	34665.8	19602.6	26781	23515	17852.8	50630.6	30331.8	31644.4	60005	29208.7	30831.7	36670	26240	24505.1	34295.1	-	-	-	-	-
pmn001658	425.22	365.2	426.225	C22H34O8	[M-H]-	Cinnzeylanine	Terpenoids	Ditepenoids	-	3	76374.5	101107	85139.8	75958.8	79745.4	75521.7	56539.5	80130.5	60542.1	88199.9	52169.6	63881.3	45927.9	49249.9	53839.8	32668.3	29238.8	27129.6	11426	9184.67	11687.4	12939.4	13874	20810.4	23113.5	20034.5	19811.7	7514.5	6686.01	6127.45	26315.5	27151.3	39318.9	28902.9	-	-	1.14862	0.0121581	0.33903
MWS3046	181.05	121.03	182.058	C9H10O4	[M-H]-	3-(3-Hydroxyphenyl)-3-hydroxypropanoic acid	Phenolic acids	Phenolic acids	3247-75-4	3	8078.69	5926.23	8212	62445.5	60388.5	64073.5	35986.7	35573.5	45490.4	31847.4	27398.8	30348.3	46939.3	46116.9	48610.5	13298.6	14479.1	13240	10392.1	26670	13894.4	11764.8	10757.6	12577.4	13716.6	17373.2	18130.4	5386.69	17355.9	14366.5	22022.8	16133.9	26596.9	21672.1	-	-	-	-	-
MWSslk068	561.34	59.01	562.351	C32H50O8	[M-H]-	Curcurbitacin IIA	Terpenoids	Triterpene	58546-34-2	3	43707.4	29376.9	33058.1	40559.9	41052.7	31403.8	64395.7	52229.8	55733.8	38129.5	88212.9	53479.2	67912.1	169568	125464	5162.58	6449.09	10015.4	7404.69	11965.8	10172.1	6926.87	3441.13	11611.5	11282.8	7386.98	10497.1	14226.9	36393	20498.6	28550.3	29948.7	23391.4	18964.5	-	-	1.12338	0.0148505	0.203755
Lmqn000859	343.1	171.05	344.111	C15H20O9	[M-H]-	4-O-Glucosyl-2-hydroxy-6-methoxyacetophenone	Phenolic acids	Phenolic acids	-	3	12079.7	19826	16635.3	19734	16999.7	19886.7	19131.7	21361.8	15900.4	20404.3	19446.4	19999.1	7799.04	5469.43	9547.74	42351.5	43385.4	53017.4	32723.8	50870.2	40477.4	34212	31060.5	28592.9	64937.3	73426.2	54958.7	52398	47998.9	45802.6	22509.5	23838.6	30685.8	34201.1	-	-	1.11699	0.0030715	2.8585
pme2598	167.03	123.05	168.042	C8H8O4	[M-H]-	3,4-Dihydroxybenzeneacetic acid	Phenolic acids	Phenolic acids	102-32-9	3	81090.3	104278	101380	67491.6	89867.1	91783.9	0	0	0	0	0	0	0	0	0	1.52508e+06	1.75287e+06	1.53067e+06	1.97077e+06	2.06059e+06	1.97951e+06	1.89727e+06	1.919e+06	1.76679e+06	2.1286e+06	2.30573e+06	2.21556e+06	2.84718e+06	2.88031e+06	2.78609e+06	843216	983507	598009	916681	C01161	ko00350,ko01100	1.1648	0.00227994	16.7694
Halp007343	459.28	441.27	458.267	C27H38O6	[M+H]+	Lucidenic Acid A	Terpenoids	Triterpene	-	2	77287.4	109062	38952.9	33200.2	38922.4	15759	100365	53340	37905.6	0	0	0	100823	96314.1	67213.6	1.54443e+06	1.59607e+06	1.35047e+06	1.33211e+06	1.62592e+06	1.62433e+06	1.52264e+06	1.27541e+06	1.743e+06	1.26924e+06	1.16818e+06	1.25985e+06	1.79593e+06	1.07502e+06	1.41699e+06	814343	571244	802583	954120	-	-	1.14471	0.00154508	19.9331
mws4053	455.35	455.35	456.36	C30H48O3	[M-H]-	3-Hydroxyurs-12-en-28-oic acid (Ursolic acid)	Terpenoids	Triterpene	77-52-1	3	19398.8	33323.2	17888.5	22753.6	31054.5	19673.4	21986.1	23182	27123.2	22393.5	43994.5	28323.5	36429.8	34515.5	18525.1	5383.85	4704.65	5595.5	9559.49	8067.46	7275.77	7614.31	2519.9	6926.16	4070.75	3815.2	4239.85	11339.1	8288.91	6647.13	24941.1	18013	17030.8	24999.7	C08988	-	1.12537	0.0646281	0.22212
MWSmce268	333.22	315.21	334.214	C20H30O4	[M-H]-	Lathyrol	Terpenoids	Ditepenoids	34420-19-4	2	97224.7	129669	132775	111850	117749	145833	167729	109649	150410	94117.5	144084	155704	182961	138413	138899	66460.9	93939.2	81229.4	62546.2	72048.7	75283.7	63717.2	80679.3	68723.8	96590.2	93277.1	93112.9	81242.7	89056.4	93677.5	73736.4	96188.4	123081	96231.2	C09125	-	-	-	-
Halp006456	515.3	497.29	514.293	C30H42O7	[M+H]+	Ganoderic Acid J	Terpenoids	Triterpene	100440-26-4	1	68691.3	40159.7	16419.8	33788.4	53172.8	77596.4	135581	124639	151960	203362	196275	167853	176650	149222	154703	1.58147e+07	1.58101e+07	1.47e+07	1.30195e+07	1.51004e+07	1.72959e+07	1.72532e+07	1.51109e+07	1.34598e+07	1.57702e+07	1.68529e+07	1.52889e+07	1.4463e+07	1.34094e+07	1.81111e+07	9.07451e+06	1.38137e+07	1.04291e+07	1.40256e+07	-	-	1.15644	0.000568549	369.797
Hmsn003721	531.33	531.33	532.34	C31H48O7	[M-H]-	2,3,23-Trihydroxyolean-12-ene-28,29-dioic acid 29-methyl ester (Phytolaccagenin)	Terpenoids	Triterpene	1802-12-6	2	59739.5	62971	95832.1	134322	45806.7	68204.3	32975.3	127767	119208	165984	158434	164756	138257	122227	184675	72638.5	165449	63706.4	46178.7	59009.1	61580.3	71068.7	57344.8	40784.7	58271.8	32414.3	58538.9	51595	64744.1	50290.9	56657	83241	64705.6	52956.9	-	-	-	-	-
pme0282	165.02	77.04	166.027	C8H6O4	[M-H]-	Phthalic acid	Phenolic acids	Phenolic acids	88-99-3	3	13020.1	15388.9	16003.1	13633.9	17518.9	14337.4	16009.1	22898.3	18516.9	23838.1	28366.2	32201.5	32858.1	32591	27414.9	146529	145748	124130	91968.4	95541.5	116126	52176.5	68004.7	69765	24077.4	28728	38169.9	9675.85	25247.5	22874	37331.1	45215.2	56207	36401.6	C01606	ko01100,ko02010	1.16402	0.00309856	9.37601
mws0983	326.31	62.06	325.298	C20H39NO2	[M+H]+	N-Oleoylethanolamine	Alkaloids	Alkaloids	111-58-0	3	4651.79	5867.25	4400.61	4793.05	4078.05	5438.36	4451.05	5296.12	4365.39	4937.19	4507.62	6169.81	6866.92	5580.59	4017.86	4822.71	5114.4	4455.09	5055.81	6017.76	4051.54	5885.95	3337.11	5598.94	3777.61	2885.15	3758.3	1794.07	2149.76	2577.83	5013.36	3082.12	5072.24	4529.94	C20792	-	-	-	-
mws4076	469.33	425.34	470.34	C30H46O4	[M-H]-	3-Hydroxy-11-oxoolean-12-en-30-oic acid (18α-Glycyrrhetinic acid)	Terpenoids	Triterpene	1449-05-4	2	12932.2	10946.3	14779.4	10469.1	8212.91	8221.18	8930.71	8606.68	9417.33	8068.48	7211.19	11263.8	7880.97	7609.69	8730.86	11278	10365.4	30467.2	9296.02	12401.8	32839.3	10108.1	22147.7	32088.9	8527.51	11734.6	9116.42	35877.6	12973.4	9550.32	10203.2	7768.58	9845.67	6384.27	-	-	-	-	-
Wbhp009366	351.25	351.25	350.246	C21H34O4	[M+H]+	Ceriopsin B	Terpenoids	Terpene	-	2	45399.7	49501.8	45594.5	28343	38081.6	25480	44877.5	27484.1	56702.5	53854	57917.3	33693.4	48509.9	35519.8	15227.5	73640.1	66219.5	81756.9	50608.2	63723.7	76932.8	53723.7	60310.2	42544.3	31946.6	34349.1	34210.6	137860	40320	48363.8	43144.4	49217.3	61431.2	37976.5	-	-	-	-	-
MWS3136	167.04	108.03	168.042	C8H8O4	[M-H]-	4-Methoxysalicylic Acid	Phenolic acids	Phenolic acids	2237-36-7	3	25169.6	22166.1	24659.6	22010.9	24939.2	22984.1	25160.7	36351.3	28185	34187.9	37744.1	22344.6	20998.6	5830.37	24161.1	3402.38	8666.89	19427.9	21851.9	19565.4	25668.9	25169.6	24159.5	21651.9	27578.7	21528.3	16850	26171.5	38254	21516	28509.9	27181.9	37201.9	22650.1	-	-	-	-	-
MWStz035	535.33	499.31	534.319	C30H46O8	[M+H]+	3,7,15,20-Tetrahydroxy-11,23-dioxolanost-8-en-26-oic acid (Ganoderic acid L)	Terpenoids	Triterpene	102607-24-9	2	0	0	0	32981	64070.4	19278.9	0	0	0	40005	38919	14766.2	40323.5	49991.3	60116.6	497869	502203	524279	585416	549111	593651	537731	486053	535680	492302	489984	492001	425047	539527	496638	556701	381957	378431	374320	-	-	1.1673	0.000258893	#DIV/0!
Wdwp005725	517.32	481.3	516.309	C30H44O7	[M+H]+	3-epi-isocucurbitacin D	Terpenoids	Triterpene	-	3	144101	128656	150562	91602.4	69485.5	99479	100882	97736.1	195775	76197.7	79373.5	75717.9	120647	140075	121882	371451	407685	729066	792210	484649	1.56323e+06	767505	780423	752969	616442	668883	652494	756604	754583	644569	394177	351784	563781	486605	-	-	1.10106	0.0857107	3.56281
Hmlp000935	154.09	137.06	153.079	C8H11NO2	[M+H]+	Vanillylamine	Alkaloids	Phenolamine	1196-92-5	3	147237	96285.7	92323.7	88472.4	68790.5	82248.1	60351.3	73345.3	60793.7	68520.9	75974.2	45807.2	42792.7	35925.7	31729.2	80002	48627.7	46476.3	36252.4	30567.8	38900.3	38485.7	42533.9	30096.3	31943.9	40565.4	37392.6	14143.3	8340.83	16968.5	42256.3	37320.5	60566.4	50084.5	C16666	ko00996,ko01100,ko01110	-	-	-
Zmgp005229	297.185	279.224	296.178	C20H24O2	[M+H]+	(5S)-5-Methoxy-1,7-diphenyl-3-heptanone	Others	Ketone compounds	-	3	59558.4	46848.6	45907.1	53114.5	69176.6	61228.5	65840.9	51225.5	66703.9	49801.8	72801.1	73678.2	45051.4	57814.5	43435.1	141668	210664	150404	138124	138182	141501	130084	187841	147493	145269	146353	169025	107982	105660	121886	82111.7	84876	104133	128347	-	-	1.13203	0.0287063	3.30066
mws0021	227.07	185.06	228.079	C14H12O3	[M-H]-	Resveratrol	Others	Stilbene	501-36-0	3	9502.22	6334.22	10909	8092.9	8095.46	8231.09	10557.6	8796.59	10558.6	15733.8	13709.4	15038	9598.44	9940.76	5142.06	4634.08	4114.06	4575.53	6336.22	3429.41	4928.41	3521.65	2098.68	5599.28	6514.44	6687.65	5279.22	8095.46	5844.91	7389.22	8026.45	5935.18	6992.88	9853.65	C03582	ko00945,ko01110	1.04489	0.0784624	0.498167
Lmhn011584	467.32	423.33	468.324	C30H44O4	[M-H]-	Kadcoccinic acid C	Terpenoids	Triterpene	1802768-38-2	2	19142.3	15738.6	14054.2	14678.9	17666.2	18874.2	11984.2	10105.5	14912.7	13257.5	13038	19425.6	12032.9	11254.7	8886.42	208967	215747	184910	234642	341455	256838	267067	210384	222755	192266	207642	223052	188742	276414	305082	50144.3	60995	35056.9	51729.2	-	-	1.16356	0.00202019	12.4578
Lmrn001951	181.05	135.04	182.058	C9H10O4	[M-H]-	(S)-2-Hydroxy-3-(4-Hydroxyphenyl)Propanoic Acid	Phenolic acids	Phenolic acids	23508-35-2	3	24358.3	23991.1	19622	20655.2	17826.5	11294.2	38003.3	40435	38869.8	44999.2	45007	45686	50940.9	35500.7	32825.5	15766.8	47971.5	59410.7	33335.3	53845.1	54462	37885	43643.7	33252.5	16319.6	38279.2	43544.4	34684.4	35264.5	31633.7	32830.8	29655.8	29170.3	45099.2	-	-	-	-	-
Wbwn012447	467.32	467.31	468.324	C30H44O4	[M-H]-	changnanic acid	Terpenoids	Triterpene	136040-44-3	1	44084.4	41112	36613.2	41453.8	39171.2	43813.4	28899.6	32788	42877.9	47338.4	37116.5	50186.5	38516.3	35897.4	28552.9	390765	429078	376850	498664	617999	517544	464856	448700	423074	351343	387389	475081	374797	547155	531610	92763.5	137370	82022.9	111948	-	-	1.16533	0.00159609	9.8243
pma6218	419.13	383.1	418.126	C21H22O9	[M+H]+	O-MethylNaringenin-8-C-arabinoside	Flavonoids	Flavanones	-	3	46441.9	47773.5	64611.9	65757.2	43287.2	50774.7	31670	53126.6	78060.2	75731.3	48610.7	51611.1	23340	44413.5	30005	0	0	0	41670	23340	8340	0	0	0	10425.7	10672.8	26670	0	0	0	23340	41071.2	30172.1	33974.3	-	-	1.1665	0.0119799	0
Cmmp006152	471.31	471.31	472.319	C29H44O5	[M-H]-	Norarjunolic acid	Terpenoids	Triterpene	60393-90-0	2	67805.6	75168.4	64035.1	70565.5	21236.7	66042	85704.2	82976.8	105781	74050	81532.4	52248.7	124143	188717	185489	800275	305450	320392	1.80012e+06	1.53553e+06	1.94089e+06	1.95621e+06	696900	546085	233436	207962	197918	1.26281e+06	167711	467035	197919	293649	186327	195173	-	-	1.10278	0.129503	6.88915
Hmbn002692	517.16	175.04	518.164	C22H30O14	[M-H]-	6'-O-Feruloyl-D-sucrose	Phenolic acids	Phenolic acids	118230-77-6	3	28183.4	33826.8	22586.2	38961.5	27130	44665.9	16381	28794.6	27140.4	22518.6	22518.6	32115.8	22514.3	27724.3	30942	27130	15813.5	29097.3	14339.3	15251.1	13553.1	11283.9	14912.4	13859.3	7461.36	15005	8029.77	6759.07	13009.1	6207.66	14009.3	24842	17905.4	20333.1	-	-	-	-	-
Lmlp001436	183.07	165.06	182.058	C9H10O4	[M+H]+	Dihydrocaffeic acid	Phenolic acids	Phenolic acids	1078-61-1	3	79893.2	81663.4	99638	74914.7	93532.2	61550.7	65681	65546.2	64862.2	57361.5	72372.2	69638.1	75786.2	63543.8	63496.2	7516.16	7110.22	6580.26	10005	14417.8	8532.26	8528.26	6670	5357.34	3340	10005	2014.02	3346.34	3351.35	4609.73	24840.2	40806.2	35506.2	26643.1	C10447	ko00350	1.16496	0.00608478	0.081191
Lmfp001509	317.09	153.02	316.079	C13H16O9	[M+H]+	1-O-Galloyl-rhamnose	Phenolic acids	Phenolic acids	-	3	36279.7	45623.7	43210.6	34844.5	56358.8	43042.8	45716.6	66083.3	48679.6	82531.6	65065.3	67619.8	26759.4	34785.6	27029.9	30285	27545.1	27670.8	29981.9	32306.6	37518.5	24097	29721.4	34331.3	35351.8	45122.4	43034.3	37409.1	28596	37407.6	21593	38013.7	27200.1	33040.5	-	-	-	-	-
MWSCX015	165.05	91.05	164.047	C9H8O3	[M+H]+	Caffeic aldehyde	Phenolic acids	Phenolic acids	141632-15-7	3	234952	215098	336670	253562	265613	234123	169598	133534	108498	216404	167739	202907	120025	93490	80327.2	148908	111694	115973	138591	160700	171636	140657	207826	188475	162469	132899	141337	166739	221778	196856	117790	141472	206436	162381	C10945	ko00940,ko01110	1.0637	0.0573184	0.478663
Zmhn002574	623.16	315.05	624.169	C28H32O16	[M-H]-	Rhamnazin 3-Glucosyl-Arabinofuranoside	Flavonoids	Flavonols	-	3	2419.28	1553.94	4297.24	3340	3254.5	5005	0	0	0	2277.08	1125.1	695.237	0	0	0	27827.8	27299.4	29277.5	29374.5	31167.6	31202.1	28092.1	35458.4	31654.4	32442	29609	27390.9	21429.2	24530	23251.3	18499.6	18931.7	14777.1	10724.3	-	-	1.13377	3.02977e-05	10.2056
pma0791	521.13	273.08	520.122	C24H24O13	[M+H]+	Naringenin-7-O-(6''-malonyl)glucoside	Flavonoids	Flavanones	-	3	3747.68	4284.02	5005	2679.51	7734.75	13340	8285.93	15005	3746.94	7479.44	7476.67	12305.9	5354.22	3745.34	16670	15509.1	20327.4	16573.7	30490.3	33149.4	49759.8	44396.5	34254.9	28349.9	32571.3	29956	37429.3	56696.6	49646.1	57768.4	22539.3	17093.3	24078.2	13912.1	-	-	1.15114	0.00891707	4.0202
Hmdn006685	455.35	455.35	456.36	C30H48O3	[M-H]-	3,4-Cycloopen-cycloaltin-4(29),25-diene-24(S)-hydroxy-3-carboxylic acid	Terpenoids	Triterpene	-	3	131447	83568.8	112570	57603.8	82092.3	76934.5	46778.5	43260.5	51351.2	37176.4	111190	57583.1	48863.2	65375.3	34043.3	135896	97481.4	154231	265570	177013	245353	186473	157245	192823	141419	151311	150172	144016	153643	165720	157475	188125	129379	105468	-	-	-	-	-
Wccp002870	295.13	120.08	294.122	C14H18N2O5	[M+H]+	2-Amino-5-[(1-Carboxy-2-Phenylethyl)Amino]-5-Oxopentanoic acid	Alkaloids	Alkaloids	-	2	301862	253979	252782	229523	170118	273635	170719	321670	140170	367343	254577	323253	515142	595431	601440	284800	276588	379731	261368	231428	255358	368340	225918	229523	201268	231218	311465	209486	140092	134106	189242	313265	210253	204150	-	-	-	-	-
Saln000499	683.22	341.11	684.226	C31H40O17	[M-H]-	7-O-(4''-O-glucosyl)coumaroyl-loganic acid	Terpenoids	Monoterpenoids	-	3	952026	1.05237e+06	2.08302e+06	1.95483e+06	1.70023e+06	1.28836e+06	1.49789e+06	1.31698e+06	1.25673e+06	766692	704519	473295	1.00998e+06	1.15186e+06	1.11972e+06	1.6372e+06	2.55408e+06	2.35899e+06	830758	794059	891918	1.00804e+06	731839	908035	552528	490258	453009	241199	177604	147320	607598	1.08866e+06	1.10309e+06	872040	-	-	-	-	-
Yygn003903	431.23	431.22	432.236	C21H36O9	[M-H]-	dictamnoside A	Terpenoids	Sesquiterpenoids	-	2	67670.2	71984.1	116163	101644	105292	84372.4	63723.5	123676	140556	88490.2	148685	117348	112161	107451	87593	233893	264328	305316	257695	317801	185005	320781	255911	245085	225005	392824	328361	297761	389059	322161	109312	211372	185122	186266	-	-	1.11159	0.00280981	3.14106
Lmhp007868	259.06	213.05	258.053	C14H10O5	[M+H]+	Alternariol	Others	Others	641-38-3	3	14390.8	22396.3	20350.4	11449.9	12343.4	15419.8	23555.7	18893	17941.5	11488.1	15847.1	15836.3	17841.4	10182	14814.1	13985.7	8053.91	14490.1	25559.7	14816.3	23127.1	12452.7	11869	17437.3	20932.8	24409.9	18651.8	32513.8	32969.9	26954.6	10212.5	13928.4	17118.2	19116.4	C16838	-	-	-	-
Lmmn005702	313.144	251.108	314.152	C19H22O4	[M-H]-	Alnusdiol	Phenolic acids	Phenolic acids	56973-51-4	3	36741.5	43698.7	41580.3	43812.8	58418	52180.8	57077.8	55330	76248.2	81303.5	84737.1	104192	34134.2	38960.9	34528.1	20365	15999.2	15497.5	14168.4	18964.2	20804.6	27312.2	14609.1	19864.4	18590.3	17273.9	16381.8	16828.4	22976.5	27452.4	33855.9	41092.5	22540.1	27026.8	-	-	1.13683	0.00114716	0.425025
Wmln012203	455.353	439.315	456.36	C30H48O3	[M-H]-	GANODERMATRIOL(P)	Terpenoids	Triterpene	105300-28-5	2	461.937	368.978	1052.19	612.768	679.99	1054.78	448.949	532.538	510.771	1053.58	705.673	741.066	645.49	664.167	383.84	1983.26	1042.85	1054.82	1941.3	2541.81	1745.71	1697.62	1014.75	499.69	1360.89	1054.37	1987.37	946.111	1429.25	1920.27	1659.65	1677.61	1046.02	1061.02	-	-	-	-	-
MWSslk092	343.08	328.06	344.09	C18H16O7	[M-H]-	Usnic acid	Phenolic acids	Phenolic acids	125-46-2	3	7416.77	10576.5	10156.4	6792.81	5759.23	3955.09	7393.09	6430.97	6534.68	6822.4	9665.54	8207.27	1852.55	4786.78	7941.43	27259.7	30565.8	29053.6	31712.5	41574.4	31700.6	26473.8	28337.9	28409.1	20697.4	15914.8	13974.6	10459.2	11121.9	9321.91	22604.1	25743.7	13034.7	22593.1	C10101	-	1.14329	0.000143093	3.08633
Hmjp003546	505.35	469.33	504.345	C30H48O6	[M+H]+	2,3,6,23-Tetrahydroxyurs-12-en-28-oic acid (Madecassic acid)	Terpenoids	Triterpene	18449-41-7	3	49944.6	24132.5	42438.3	35810.2	29260.2	40624.5	46763.4	35888.8	59220.1	50677	40642.5	50143.4	95895.3	86404.3	64273.6	18584.5	22913.4	29214.1	33987.8	33494.4	37805.6	19017.2	20755.9	29389.2	30915.9	26203.9	21837.7	42079	36927	33626.4	45347.5	35874.6	29697.7	24465.7	-	-	-	-	-
Lmsp004632	287.06	153.02	286.048	C15H10O6	[M+H]+	Scutellarein (5,6,7,4'-Tetrahydroxyflavone)	Flavonoids	Flavones	529-53-3	3	59839.8	63938.9	52486.6	109447	173340	93446.9	64859	115005	61479.9	76670	58223.3	43170.3	14602.3	31150.6	14002.4	58340	40005	56670	111670	81151.9	61479.9	82792.1	57380.8	56561.9	58199.6	59020.9	80005	49184.9	76670	49184.9	86670	67260.2	54921.8	101670	C10184	-	-	-	-
MWSslk066	169.05	65.04	168.042	C8H8O4	[M+H]+	3-Hydroxy-4-methoxybenzoic acid; Isovanillic Acid	Phenolic acids	Phenolic acids	645-08-9	3	32222	33100.6	12993.3	35357.1	48697	31468.7	43612	40734	30828.1	88340	48868.1	81670	42847.3	41212.8	65005	42873	36110.8	59387.9	46881.4	63151.3	51123.1	51123.1	100005	43612	81670	47371.5	60143.1	105005	140005	57894.5	42856.3	31580	45111.3	60887.3	-	-	-	-	-
MWSHY0067	611.16	303.05	610.153	C27H30O16	[M+H]+	Quercetin-3-O-rutinoside (Rutin)*	Flavonoids	Flavonols	153-18-4	3	41858.9	24632.4	35005	21325.7	36097.9	23124.6	49727.5	18119.9	49207.4	41670	40200.4	41033.2	27997.5	17238.9	13286.6	19908.4	18340	36934.9	55005	27895.4	17231.9	20512.4	31670	16575.8	15590.4	20520.8	33628.2	15705.2	10675.2	18233.6	33653.1	24054.2	17238.9	28081.7	C05625	ko00944,ko01100,ko01110	-	-	-
pmb0824	537.16	177.05	536.153	C25H28O13	[M+H]+	Syringic acid-4-O-(6''-feruloyl)glucoside	Phenolic acids	Phenolic acids	-	3	19533.7	17235.2	40005	21824.1	23691.4	29325.7	58340	33891.4	37744.2	38473.8	40207.9	26991.6	14938.4	19755.6	13789.2	2261.85	12309.5	18340	6670	6670	5106.4	20673.5	11239	7406.64	8340	3340	5005	5258.25	7155.93	24159.1	24702.7	17870.3	14104.5	14946.2	-	-	-	-	-
Wmzn000627	363.25	281.25	364.261	C22H36O4	[M-H]-	Ajugalaevigatic acid	Terpenoids	Ditepenoids	-	3	1.69543e+06	2.61509e+06	1.9269e+06	3.31351e+06	1.86893e+06	3.67427e+06	1.80706e+06	1.8107e+06	1.63918e+06	784847	1.87379e+06	1.39659e+06	3.1096e+06	1.11321e+06	1.16144e+06	1.42388e+06	953728	882832	1.79474e+06	972572	3.28632e+06	1.43662e+06	1.29104e+06	1.43988e+06	1.26973e+06	1.44797e+06	1.69764e+06	3.06049e+06	1.76402e+06	2.98043e+06	1.66197e+06	2.00701e+06	1.52372e+06	1.00323e+06	-	-	-	-	-
Hmdn006566	455.35	455.35	456.36	C30H48O3	[M-H]-	3,4-Open loop-lupine-4(23),20(29)-diene-24-hydroxy-3-carboxylic acid	Terpenoids	Triterpene	-	3	119812	101792	113205	59385.3	86112.5	79577.3	45325.8	60779.6	50210	38770.2	100602	61073.3	46686.9	39438.1	37418.7	137372	98660.1	155373	248057	199569	229921	203179	160439	180007	154359	140470	150929	163066	143555	176046	154317	188187	126062	98407.7	-	-	-	-	-
Lmyp002912	196.06	150.055	195.053	C9H9NO4	[M+H]+	2-Hydroxy-7-methoxy-1,4-benzoxazin-3(2H)-one (HMBOA)	Alkaloids	Alkaloids	17359-53-4	3	33689	25869.3	14499.6	69741.3	8340	52361.3	49901	59688.1	46972	33149	36739	45762.2	66165.5	80588.3	94432.6	5223.04	5672.67	4838.9	16670	12053.7	10231.9	10836.3	12629.9	8340	5433.79	5005	3017.41	4796.19	1670	8552.64	20480	31917.4	31314.2	18572	-	-	1.10537	0.0729427	0.212464
mws1389	455.353	455.353	456.36	C30H48O3	[M-H]-	3-Hydroxyolean-12-en-28-oic acid (Oleanolic acid)	Terpenoids	Triterpene	508-02-1	3	11666.2	1948.19	5830.56	5420.93	11938.4	6604.64	5440.62	9583.85	10940.6	14114.8	11620.8	10819.2	14151.4	18377.5	8594.71	33014.5	47852.6	27547.9	39974.5	56259.4	22220	32089.7	35560.5	30333.8	23640.3	27374.4	32743.8	35775.7	31200.3	35795.4	15083.9	21030.6	10394.7	17322.5	C17148	-	1.01639	0.0241255	5.57548
pmn001700	455.35	455.35	456.36	C30H48O3	[M-H]-	24,30-Dihydroxy-12(13)-ene-lupeol	Terpenoids	Triterpene	-	3	12143.2	107876	18455.5	7038.78	19557.7	10746.5	10172.4	14971.6	18199	18697.3	9995.18	16199.8	18664.4	18934	13215.3	40141.1	52841.8	32689.8	42063.5	56679.2	214468	214173	39851	207930	26958.8	27416.8	424914	975383	842687	1.0358e+06	16517.7	25252.7	12884.7	18783.3	-	-	-	-	-
Lmmp002013	267.17	179.07	266.163	C14H22N2O3	[M+H]+	Dihydroferuloylputrescine	Alkaloids	Phenolamine	-	3	26438.9	27014.6	50217.3	41579.2	46281.4	61225.7	31036.1	49668.2	8340	56561.5	58756.2	38499.5	56496.4	51886.4	56794.2	42661	41384.6	47704.8	50369.4	77875.6	78959.5	59215.9	69382	68215.6	59160.9	61489.6	66647.7	79294.9	83733.4	89628.9	71670	37985.8	44826.1	61224	-	-	-	-	-
MWSmce713	151.08	106.04	152.084	C9H12O2	[M-H]-	3-(4-Hydroxyphenyl)-1-propanol	Phenolic acids	Phenolic acids	10210-17-0	3	13340	26670	18340	78340	18340	26670	10005	17634.5	15005	26670	11530.9	23340	48217	106670	56040.9	43340	12063.6	28340	13580.1	21670	9224.88	6112.61	9506.08	20005	3551.63	15005	15005	5439.68	3371.42	7472.12	40005	25005	26670	21284.3	-	-	-	-	-
Zmjp003291	595.17	433.12	594.159	C27H30O15	[M+H]+	Vitexin-2''-O-galactoside	Flavonoids	Flavones	-	3	2166.32	8396.29	6297.29	8008.9	2960.58	6670	11670	6670	5629.48	11670	5636.93	7216.26	14571.7	5005	1670	138340	166670	145005	63614.6	156670	135005	156670	146670	131670	160005	156670	133340	54348.4	120005	96670	110005	143340	145005	72718.2	-	-	1.13423	0.00247272	26.6914
Cmcp003763	339.17	322.14	338.163	C20H22N2O3	[M+H]+	Lochrovicine	Alkaloids	Alkaloids	1359-08-6	3	2101.7	5005	1378.81	0	0	0	6670	2057.11	3436.86	1670	6702.24	7551.02	1393.93	6670	8340	2081.15	8340	2753.5	6670	5564.86	6196.19	6224.29	2086.74	2113.22	0	0	0	0	0	0	6906.32	3340	6253.4	5005	-	-	-	-	-
Lmbp000728	121.06	77.04	120.058	C8H8O	[M+H]+	(S)-2-Phenyloxirane	Phenolic acids	Phenolic acids	20780-54-5	3	190217	178693	149993	259014	217521	247131	189844	155281	183852	108915	134086	145852	173578	170988	166260	73779.9	57775.9	79505	83240.6	63683.9	51126.9	49964.2	72274.9	51184.9	64244.5	77233.9	55080.3	56724.7	65521.6	66086.6	69462.2	57827.9	102269	109659	C20782	ko01100	1.12816	0.00437814	0.406744
mws1417	160.04	116.05	161.048	C9H7NO2	[M-H]-	Indole-3-carboxylic acid*	Alkaloids	Plumerane	771-50-6	3	70587	82671.1	80897.6	49999.7	50870.2	55962.2	53613.7	61041.5	64857.9	47059.9	41221.6	46436.9	31859	48967.4	45191.8	94112.2	87208	101729	69940.8	83939.5	72566.7	76395.5	85835.8	68035.4	63608.9	71851.8	68670.5	52791.3	34940.2	52149.1	62379.3	62955.1	66128.2	108340	C19837	-	-	-	-
MWS5206	181.05	135.04	182.058	C9H10O4	[M-H]-	4-Hydroxyphenyllactic Acid	Phenolic acids	Phenolic acids	306-23-0	3	8340	8190.31	9950.6	13650.8	13764.4	15140.3	8371.18	13548	9418.04	9022.29	7674.75	5584.19	4820.52	8340	8945.73	46188.9	16670	6751.37	23340	11562.9	10827.9	8888.99	11311.8	9147.74	9855.3	6265.52	8191.7	5298.04	6670	10119.3	6027.01	13340	10599.1	12522.4	C03672	-	-	-	-
MWSmce418	457.365	325.212	456.36	C30H48O3	[M+H]+	3-Hydroxyolean-12-en-24-oic acid (α-Boswellic acid)	Terpenoids	Triterpene	471-66-9	3	17106.5	15026.2	24134.3	9981.26	14072.9	18507.9	18582.2	12901.2	25207	23912.9	19943	10148.5	23418.6	37055	9087.08	16171.5	27000.4	21870	29299.9	61891.3	56819.6	41069.9	21592.4	46945.2	15281.9	22919	36736.7	59040.6	54188.8	54835.2	31142.6	16441.3	25646.2	36212.9	-	-	-	-	-
Wbmp003302	165.09	91.05	164.084	C10H12O2	[M+H]+	Frambinone	Others	Ketone compounds	-	3	411138	418412	378591	620044	479720	579443	514852	1123340	1040005	322482	263656	292214	983340	951670	559563	105240	98960.8	186670	183340	203340	125949	98222.2	82352.8	271670	94115.5	96882.8	196670	186153	326670	190904	446670	240011	466670	553340	-	-	1.10183	0.0043826	0.32353
Lcsp003365	352.16	220.12	351.154	C15H21N5O5	[M+H]+	cis-Zeatin riboside	Alkaloids	Alkaloids	15896-46-5	1	5299675	2.3706e+06	2.62596e+06	4962955	1.98583e+06	2.35902e+06	2.09214e+06	3788505	1.84804e+06	4529790	1.88737e+06	4437775	595005	740005	351785	1.35928e+06	1.2639e+06	2888230	1661670	1891670	1933340	1641670	789424	887584	1688340	904008	770563	741670	621670	325906	2538340	1.14059e+06	2521670	2365005	-	-	-	-	-
Hmmn001882	148.04	92.05	149.048	C8H7NO2	[M-H]-	2,5-Dihydroxy-Indole	Alkaloids	Plumerane	-	3	28523.7	32830	34342.4	25726	25314.3	22539.4	44049.4	41359.1	28176.3	20410.4	21823.7	21109.1	67686.5	80604.1	103017	20794.7	22606.2	16544.4	15366.4	24475.6	24988.2	17836.4	23767.1	16104.4	13853.6	25317.7	18250.8	16540.2	17117.1	19610.7	44043.5	23613.4	33487.1	23517.4	-	-	-	-	-
Lmlp003094	305.103	213.091	304.095	C16H16O6	[M+H]+	Spirolingzhine D	Terpenoids	Terpene	1612239-54-9	3	596092	502621	853340	952541	1.0328e+06	989225	1130005	666375	650161	511540	500292	538734	113136	159709	241670	322653	312113	342180	600711	620977	649349	733661	706097	747444	586929	458845	578013	462087	479924	517317	505866	920005	488029	620297	-	-	-	-	-
Lmln006613	515.3	319.193	516.309	C30H44O7	[M-H]-	Ganoleuconin B	Terpenoids	Triterpene	2077176-79-3	3	0	0	0	0	0	0	0	0	0	0	0	0	0	0	0	8457.66	7776.77	3729.26	4328.74	7471.8	8322.07	5145.22	7756.54	4606.07	8021.85	7732.56	10953.5	6306.76	4592.62	8863.25	5484.68	5739.89	4336.91	2590.28	-	-	1.1547	0.0458284	#DIV/0!
mws0047	579.17	271.06	578.164	C27H30O14	[M+H]+	Apigenin-7-O-neohesperidoside (Rhoifolin)	Flavonoids	Flavones	17306-46-6	3	23795.4	25005	33340	33340	20339.6	17087.6	17842.7	18340	10944.8	10197.6	18436.3	15005	14311.7	4944.41	10005	15295.2	7030.15	4926.92	8340	11894.3	10919.1	16670	10005	8781.06	5102.64	10005	9660.48	12624.2	10005	1670	30097.3	14929.5	18060.8	18340	C12627	ko00944	1.00964	0.0138245	0.331777
Lmlp003266	305.104	213.092	304.095	C16H16O6	[M+H]+	Spiroapplanatumine M	Terpenoids	Terpene	2081950-99-2	3	458340	543340	561670	3976900	4158635	5308410	8408585	3.57792e+06	8994690	4856710	4736630	5219345	14241515	16412130	17933060	9296825	8338855	7306195	4.97023e+06	9905000	11254095	12746620	11785180	13443580	11840245	11279685	10417910	8101340	10912780	8365670	6313220	8994690	3.78643e+06	7721850	-	-	1.16458	0.00528407	15.9541
Lmbn001930	121.03	77.04	122.037	C7H6O2	[M-H]-	2-Hydroxybenzaldehyde (Salicylaldehyde)	Phenolic acids	Phenolic acids	90-02-8	3	4658.89	6670	6829.12	15005	6576.64	4680.51	3997.52	3975.87	18340	11670	6246.34	13620.1	28401.1	6847.42	11821	25005	20741.5	31712.8	26388.3	8340	25252.2	19809.2	18765	14228.4	12650.7	14213.5	8116.99	15005	3427.42	7031.51	11670	12336.4	5687.88	14095	C06202	ko01100	1.13495	0.0210468	4.26585
Lmhp003958	211.14	70.06	210.137	C11H18N2O2	[M+H]+	Deoxymutaaspergillic acid	Alkaloids	Alkaloids	17004-73-8	3	116670	100005	34090.5	100005	86670	83340	49032.3	85005	116670	170005	155005	85631.5	31670	73340	40005	105005	83340	138340	96670	108340	54873	83340	93340	55005	191670	158340	180005	128340	125005	83968	118340	71500.5	171670	128340	-	-	-	-	-
MWSHY0106	319.04	273.04	318.038	C15H10O8	[M+H]+	Myricetin	Flavonoids	Flavonols	529-44-2	3	3743.06	7925.6	3239.47	6942.26	10196.8	5949.5	8546.14	9504.46	11816	8163.34	6670	5949.5	11921.8	8340	6015.85	5740.9	4755.07	2674.44	11567	12808	20432.8	13348.7	16003.6	10205.8	27413.6	15576.8	24330.2	16174.9	20283.1	19396.1	17744.7	17609	10678.6	8596.85	C10107	ko00941,ko00944,ko01110	-	-	-
MWSHY0177	443.1	139.04	442.09	C22H18O10	[M+H]+	Catechin gallate	Flavonoids	Flavanols	130405-40-2	3	5005	7585.26	3479.61	6670	7509.69	3307.94	6661.65	5273.27	10741.3	4130.77	7556.28	6670	0	0	0	5005	8234.92	1646.41	0	0	0	0	0	0	6629.8	10005	5782.46	5112.25	10005	7460.95	7460.95	4156.07	10005	10005	-	-	-	-	-
Lmjp002461	611.16	303.05	610.153	C27H30O16	[M+H]+	Quercetin-3-O-neohesperidoside*	Flavonoids	Flavonols	29662-79-1	3	30352.7	19732.9	36907.4	50005	53283.6	40461.3	47270.2	36670	61529.9	46670	28714	22980.6	27997.5	22140.8	13236.5	9852.92	23223.6	71670	70005	25434.4	33860.6	23949.4	31670	18340	16412.4	15005	18051.4	17266.9	35005	19061.3	39639.4	17238.9	28726.6	22962.1	-	-	-	-	-
pmp000194	519.11	271.06	518.106	C24H22O13	[M+H]+	6''-O-Malonylgenistin	Flavonoids	Isoflavones	51011-05-3	3	0	0	0	10681.9	3213.21	9083.71	43340	9840.69	21360.8	45005	4281.08	14952.5	28340	6419.21	6598.55	56670	28835	46535.3	65031.9	3764.02	107538	39506	58337.4	69939.1	65137.8	64056.4	144167	57128.7	108074	290005	48053	45932.5	76670	33709.8	C16192	ko00943	1.16416	0.032495	#DIV/0!
Wchn003237	151.04	77.04	152.047	C8H8O3	[M-H]-	3-hydroxy-5-methoxybenzaldehyde	Phenolic acids	Phenolic acids	57179-35-8	3	1570.13	6670	1447.39	8197.37	13340	4452.36	4819.07	5920.34	14364.7	36172.9	29711.1	40109.9	4837.99	9633.37	5025.52	17575	10887.4	9147.74	13564.5	32719.9	14930.4	11381.4	32150.4	13870	12369.4	8430.89	10546.5	15848.5	18803.8	11049.5	5301.31	12373	14268.6	12554	-	-	-	-	-
mws1038	277.12	146.08	278.13	C11H22N2O4S	[M-H]-	Pantetheine	Alkaloids	Alkaloids	496-65-1	2	23750.1	14341.4	25708.5	38738.1	14896.3	11472.5	9138.88	9993.56	10316.4	16042.1	26670	28340	5088.39	21717.2	11670	29177.2	16170.3	18284	13701.5	30272.1	41488.8	18092.8	17196.1	20534.3	22276.7	22246.3	13764.9	29898.8	21508.2	18589.4	18851.1	15417.2	18907.6	33340	C00831	ko00332,ko00770,ko01100,ko01110	-	-	-
Hmcp000405	144.138	84.08	143.131	C8H17NO	[M+H]+	Dihydroisopelletierine	Alkaloids	Piperidine alkaloids	-	3	838304	655367	866823	861252	318084	613856	542726	830154	762889	513098	965731	934036	497841	400542	216670	261467	356164	541995	374308	712199	367927	464006	421408	431670	467848	456966	1.2435e+06	270655	361733	335368	378986	519686	360738	802863	-	-	-	-	-
Wdtp002885	399.13	279.09	398.121	C18H22O10	[M+H]+	methyl-4,5-diacetyloxy-3-hydroxy-6-[4-(hydroxymethyl)phenoxy]oxane-2-carboxylate	Phenolic acids	Phenolic acids	-	2	46849.8	78340	40075.2	34264.8	52431.3	36379.6	26014.5	41968.4	24477.8	53842.8	40132.2	39619.2	22375	73340	33566.3	68809.2	56299.2	57858	80390.6	74119.4	75516.3	94659.5	65333.5	77845.6	79234.2	183340	82487.6	94754.3	84604.8	86226.9	62718.4	116670	52443.8	61534.4	-	-	-	-	-
Qmyp122418	455.28	419.26	454.272	C28H38O5	[M+H]+	Daturanolide C	Others	Others	-	2	41443	74882	157577	0	0	0	43413.3	17435.8	41646.5	0	0	0	61802.2	40402.6	123712	61619.2	36322.3	54403.2	104893	116743	101830	72521.9	101693	103984	116798	96579.1	97426.1	165168	150067	142496	55947	63586.2	57436.6	117432	-	-	-	-	-
Hmjp003008	609.14	287.06	608.138	C27H28O16	[M+H]+	Luteolin-7-O-glucuronide-5-O-rhamnoside	Flavonoids	Flavones	-	3	1078340	955005	440199	4734890	5401030	2.34159e+06	730328	2048340	1736670	1700005	1258340	1755005	120005	98340	17217.9	310005	145905	595005	2340005	2440005	1708340	2793905	2051670	2763050	472952	1055005	1488340	1428340	1258340	1205005	1430005	522598	1580005	1611670	-	-	-	-	-
pmb0711	611.161	303.05	610.153	C27H30O16	[M+H]+	Quercetin-7-O-rutinoside*	Flavonoids	Flavonols	147714-62-3	3	32813.2	18088.1	27260.6	25426.6	41841.9	33149.1	47241.5	60005	54127.4	38577.1	24614.9	43340	21410	31172.1	14119	21343.1	23793	80005	41670	21334.4	17231.9	20512.4	24624.9	18868.2	17424.9	16524.1	23792.9	35005	15599.2	13129	55005	23127.7	26264.6	43340	-	-	-	-	-
Zmpp002571	303.05	257.05	302.043	C15H10O7	[M+H]+	Robinetin	Flavonoids	Flavonols	490-31-3	3	20841.5	9087.41	17625.2	91059.7	88563.8	93553.7	124736	116752	97295.7	87364.4	85446.7	79208.8	91962.3	95424.7	101226	53340	21207.8	46974.3	265005	84823.7	95424.7	206437	194484	178374	319945	268180	259450	244480	267557	287925	236670	119684	109300	122801	C10177	-	-	-	-
mws0744	319.05	193.01	320.053	C15H12O8	[M-H]-	Dihydromyricetin (Ampelopsin)	Flavonoids	Flavanonols	27200-12-0	3	17247.2	36670	30526.3	74516.3	57958.9	57003.3	56560.3	36565.1	51261	42077.3	101670	37310.2	12675.3	14655.3	9155.46	5005	4664.99	3336.33	22522.3	19918	14784.7	41394.9	35177.7	32655.7	14087	19719.7	15490	41670	33087.2	23232.8	15320.7	15315	33112.3	31036.2	C02906	ko00941,ko01110	1.12362	0.0523073	0.154024
Smcp000882	328.13	310.12	327.132	C15H21NO7	[M+H]+	N-benzoyl-2-aminoethyl-β-D-glucopyranoside	Alkaloids	Alkaloids	-	3	9234.61	30104.3	21038.3	29937.8	28875.9	19336	18340	46432.4	28997.4	93565.7	92835.7	95515.1	16670	20771.7	57916	57526.8	85053.9	98849.1	79009.1	81229.7	96876.1	82282.7	71789.4	60811.9	99694	106606	110972	83748.5	82919.8	76101	56964.8	64133.8	18429	55558.1	-	-	1.03397	0.0221623	3.99869
Lmbn005172	165.06	119.05	166.063	C9H10O3	[M-H]-	2,6-Dimethoxybenzaldehyde	Others	Aldehyde compounds	3392-97-0	3	39436.3	45580.7	47456.3	156670	150005	148340	316670	346670	143027	686670	328775	678340	225005	240005	263340	93221.7	85529	74872.4	298340	361670	335005	385005	426670	431670	348340	230479	136732	895005	810005	429932	154301	378340	286670	170137	-	-	-	-	-
Lmbp002592	611.16	287.05	610.153	C27H30O16	[M+H]+	Kaempferol-3,7-O-diglucoside	Flavonoids	Flavonols	25615-14-9	3	248340	248340	106561	507485	415323	469521	171670	211670	113340	208340	158340	155005	23340	10545.2	8340	23340	86670	26764.8	240005	250005	153340	416670	155005	223340	88340	115005	155005	91670	126670	105005	155005	94857.7	283340	238340	-	-	-	-	-
Hmlp003129	359.15	137.06	358.142	C20H22O6	[M+H]+	Matairesinol	Lignans and Coumarins	Lignans	580-72-3	3	15771.4	2701.59	7492.32	3084.21	15005	12985.4	13790.2	15012.9	7485.98	13807.2	20437.8	15419.4	11348.8	10505.6	12912.5	11552.3	10799.4	7329.6	26213.3	21591.9	23902.6	18597.6	24666.7	23354.4	28486.7	15438.4	27957.8	35851	36313.4	28818.2	11670	9381.47	13788.1	24243.5	C10682	ko00999,ko01100,ko01110	-	-	-
Lmsp004166	611.16	303.05	610.153	C27H30O16	[M+H]+	Quercetin-3-O-glucoside-7-O-rhamnoside*	Flavonoids	Flavonols	-	3	36095.5	13156.1	19910.4	25697.8	43468.2	22973.4	55527.3	26352.4	70528.2	33153.3	44302.9	26551.9	38340	25444.8	19098.3	25602.3	22395.4	36934.9	35333.5	38561.4	34002.3	7387.92	15596.8	11488.2	14770.9	27256.9	23792.9	38340	13340	14770.9	45963.1	21553.6	36670	16409.1	-	-	-	-	-
MWSHY0056	581.19	273.08	580.179	C27H32O14	[M+H]+	Naringenin-7-O-Rutinoside(Narirutin)	Flavonoids	Flavanones	14259-46-2	3	118214	90880.5	84951.1	153340	106950	85242.5	213536	76325.3	92102.1	93187.8	76233.4	93292	45227.2	27214.7	29372.4	63340	36288.7	52417.6	28001.7	43704.8	46054	46374.5	36292.4	28464	29251.5	51621.4	69174.2	27212.9	25005	45005	171210	65133.9	78507.9	166670	C09793	-	-	-	-
Lmyp004407	595.14	287.05	594.137	C30H26O13	[M+H]+	Kaempferol-3-O-(2''-p-Coumaroyl)galactoside	Flavonoids	Flavonols	-	3	26181.2	21100.8	13309.4	9181.25	21139.5	10557.8	22587.8	15643.7	18373.9	10123.7	16062.4	11293.9	7823.22	12730.4	5522.76	6443.22	7804.76	7346.38	10692	8629.19	7730.94	7804.76	12866.4	6433.88	6329.2	8721.5	15492.2	6814.31	5969.88	4133.75	32255.5	12851	14703.3	15857	-	-	1.0776	0.0722465	0.356393
pmp000585	519.11	271.06	518.106	C24H22O13	[M+H]+	Apigenin-7-O-(6''-malonyl)glucoside	Flavonoids	Flavones	86546-87-4	3	8557.34	38340	23529.1	113340	28875.2	16053.2	111819	48153.2	112817	79667.5	66342.7	69552.7	53340	60458.7	13913.7	166285	198487	386670	409688	665663	492204	466767	298883	472649	356091	434153	562473	783289	463559	436029	203304	344436	88786.6	277134	C10020	-	1.07857	0.0785158	10.6699
Zmkp000654	305.11	143.06	304.102	C10H16O7N4	[M+H]+	Vicine	Alkaloids	Alkaloids	152-93-2	3	19716.3	56919.2	34839.3	82588.7	81371.9	84932.6	59517.5	118436	90568.9	77753.9	71656	75904.1	23254.4	28618.7	22866	51908	57060.3	39650.4	27654.9	66193.3	37447.5	70400.7	71743.7	64980.2	86839.6	76961	95844.2	70400.7	69208.9	78163.5	45652.5	14969.6	45554.4	66107.4	C08437	-	-	-	-
[truncated: 122 more columns]

## Sheet: Remark
XZ	Ganoderma. leucocontextum
LZ	Ganoderma. lucidum
2301	Stage S1
2302	Stage S2
2303	Stage S3
2304	Stage S4
2305	Stage S5
