# Supplementary material for: Integrative analysis of metabolome and transcriptome reveals new insights into the formation and regulation of major components of G. leucocontextum and G. lucidum
Source: Microbiol Spectr. 2026 May 18;14(7):e01686-25. doi: 10.1128/spectrum.01686-25 (PMC13340093; doi:10.1128/spectrum.01686-25)
Supplement: File S2 — Transcriptome sequencing information for all samples. [file spectrum.01686-25-s0002.xlsx]

## Sheet: Supplementary+material+2（Allsam
Transcriptome sequencing information for all samples
Sample	Raw Reads	Clean Reads	Clean Base(G)	Error Rate(%)	Q20(%)	Q30(%)	GC Content(%)
LZ2301-a	47782420	46985816	7.05	0.02	98.13	94.56	59.5
LZ2301-b	50040780	48590702	7.29	0.02	98.16	94.69	59.47
LZ2301-c	51753798	50603292	7.59	0.02	98.12	94.54	59.54
LZ2302-a	49730536	48329888	7.25	0.02	98.08	94.47	59.21
LZ2302-b	45963380	44108290	6.62	0.02	97.99	94.3	59.29
LZ2302-c	49698796	48212808	7.23	0.03	97.84	93.9	59.34
LZ2303-a	47449480	45837266	6.88	0.03	97.71	93.71	58.89
LZ2303-b	46132022	45031164	6.75	0.03	97.8	93.81	59.34
LZ2303-c	48136850	46981160	7.05	0.03	97.86	93.9	59.45
LZ2304-a	48082884	46970666	7.05	0.03	97.93	94.11	59.33
LZ2304-b	47100196	45890706	6.88	0.03	97.87	93.95	58.96
LZ2304-c	48096492	47314382	7.1	0.03	97.87	93.99	58.88
LZ2305-a	56839334	55177678	8.28	0.02	98.08	94.68	59.14
LZ2305-b	49963776	48444676	7.27	0.02	98.05	94.61	59.21
LZ2305-c	46800784	45485382	6.82	0.02	98.11	94.71	59.18
XZ2301-a	45589444	44187042	6.63	0.03	97.87	94.13	59.46
XZ2301-b	59056738	57509676	8.63	0.03	97.86	93.88	59.44
XZ2301-c	52340238	50712704	7.61	0.03	97.77	93.77	59.28
XZ2302-a	58859138	57263826	8.59	0.03	97.95	94.11	59.34
XZ2302-b	57630804	55877954	8.38	0.03	97.95	94.11	59.18
XZ2302-c	59129208	57603142	8.64	0.03	98	94.2	59.47
XZ2303-a	53695288	52801166	7.92	0.03	97.99	94.25	58.8
XZ2303-b	59308404	57834540	8.68	0.03	97.95	94.07	59.37
XZ2303-c	59466292	58126528	8.72	0.03	97.94	94.09	59.41
XZ2304-a	56348500	54856300	8.23	0.03	97.94	94.06	59.38
XZ2304-b	61550654	60117224	9.02	0.03	97.89	93.95	59.38
XZ2304-c	52606136	51355598	7.7	0.02	98.18	94.68	59.39
XZ2305-a	51081088	49455700	7.42	0.02	98.14	94.6	59.36
XZ2305-b	46838358	45947220	6.89	0.02	98.17	94.63	59.34
XZ2305-c	50965436	49572162	7.44	0.02	98.12	94.52	59.41
